# Supplementary material for: High-density single cell mRNA sequencing to characterize circulating tumor cells in hepatocellular carcinoma
Source: Sci Rep. 2018 Aug 1;8:11570. doi: 10.1038/s41598-018-30047-y (PMC6070499; doi:10.1038/s41598-018-30047-y)
Supplement: Supplementary file 1 — Supplementary tables [file 41598_2018_30047_MOESM1_ESM.xlsx]

## Sheet: Title  page
Title: High-density single cell mRNA sequencing to characterize circulating tumor cells in hepatocellular carcinoma
Authors: Delia D'Avola, Carlos Villacorta-Martin, Sebastiao N. Martins-Filho, Amanda Craig, Ismail Labgaa, Johann von Felden, AlletteKimaada, Antoinette Bonaccorso, Parissa Tabrizian, Boris M. Hartmann, Robert Sebra, Myron Schwartz, Augusto Villanueva.
Supplementary Tables

## Sheet: Table S1
Supplementary Table 1: Top 100 gene loadings for Principal Component 1
Patient	Gene	Loading score
1	RTP3	-46589.3
1	GC	-46589.3
1	GBP7	-46589.3
1	HFE2	-46589.3
1	RAB25	-46589.3
1	F13B	-46589.3
1	AGXT	-46589.3
1	CIDEC	-46589.3
1	AADAC	-46589.3
1	SLC2A2	-46589.3
1	AHSG	-46589.3
1	ADH4	-46589.3
1	ADH6	-46589.3
1	TDO2	-46589.3
1	GHR	-46589.3
1	GJB1	-46589.3
1	SERPINA7	-46589.3
1	F9	-46589.3
1	TTPA	-46589.3
1	LPPR1	-46589.3
1	ORM2	-46589.3
1	A1CF	-46589.3
1	IGF2	-46589.3
1	SAA4	-46589.3
1	NR1H4	-46589.3
1	TPPP2	-46589.3
1	TM4SF5	-46589.3
1	CRB3	-46589.3
1	LINC00478	-46589.3
1	CYP2E1	-46150.1
1	APOC3	-45132.2
1	ALDOB	-45015.7
1	RBP4	-44649.8
1	F2	-42254.4
1	ARG1	-41386.4
1	GSTA1	-40759
1	PLA2G2A	-40739.9
1	KNG1	-40739.9
1	CDO1	-40739.9
1	RHOD	-40739.9
1	FGL1	-40290.4
1	RP4-665J23.1	-40119.1
1	FABP1	-39811.1
1	PLEK2	-38516.5
1	RBP1	-38400.1
1	C18orf56	-38030.1
1	CDH2	-37952.5
1	APOH	-37469.4
1	AUNIP	-37156.8
1	C1S	-36857.4
1	MCF2L-AS1	-35364.3
1	SEPP1	-34766.8
1	HULC	-34634.6
1	CAMK2N1	-34593.5
1	TM4SF4	-34527.7
1	C2orf82	-34283.7
1	TTR	-34193.6
1	CFHR1	-33763.8
1	TCP10L	-33507.3
1	SULT2A1	-33490.2
1	ACSM2A	-33428.4
1	APOA2	-32199.2
1	C5orf34	-31767.5
1	FGB	-31037.8
1	FGG	-30857.4
1	ALB	-30693.3
1	CTH	-30372.5
1	APOA1	-28973.6
1	KIAA1671	-27579.9
1	APOC1	-27386.2
1	EXOC3L4	-27202.5
1	MAOB	-26896.5
1	SULT1C2	-26442.2
1	HPD	-26243.1
1	HAMP	-25597.2
1	CDCA3	-25387.3
1	PPIC	-24763.2
1	CP	-24223.5
1	RGL3	-24011.3
1	SUV39H2	-22759.7
1	CCNB2	-22367.3
1	STAP2	-22212
1	CCNB1	-22096.7
1	CDC20	-22005.2
1	IGFBP4	-21298.5
1	ZNF85	-21039.9
1	IDH1-AS1	-19759.7
1	FOXM1	-18517.9
1	APOE	-18042.4
1	TYMS	-17940.2
1	BIRC5	-17613.6
1	CCNA2	-17510.8
1	ORM1	-16749
1	TOP2A	-15160.8
1	APITD1	-15054.8
1	RP1-92O14.3	-14715.7
1	AC026202.3	-14420.4
1	VSIG10	-14171
1	FAM3B	-14046.8
1	AK1	-14024.1
2	MASP2	-18440.8
2	ANGPTL3	-18440.8
2	SERPINC1	-18440.8
2	CFHR2	-18440.8
2	C4BPA	-18440.8
2	FABP1	-18440.8
2	ITIH1	-18440.8
2	AFM	-18440.8
2	FGB	-18440.8
2	FGG	-18440.8
2	ANXA10	-18440.8
2	HULC	-18440.8
2	PON1	-18440.8
2	AMBP	-18440.8
2	PRAP1	-18440.8
2	SAA4	-18440.8
2	APOC3	-18440.8
2	SLC12A1	-18440.8
2	APOH	-18440.8
2	LBP	-18440.8
2	C1S	-17958.2
2	RARRES2	-16541
2	APOA2	-16516.1
2	ALB	-16338.4
2	SPINK1	-16152.7
2	CYP2E1	-16016.8
2	APOE	-15919.6
2	ORM2	-15782.8
2	ATP6V0E2-AS1	-15467.8
2	C8G	-15316.3
2	RBP4	-15256.5
2	AGMO	-14956.7
2	TTR	-14926
2	VTN	-14883.4
2	APOC1	-14882.7
2	GSTA1	-14553.8
2	HPR	-13330.6
2	CXCL10	-13197.4
2	TCEA3	-13174.6
2	NUPR1	-12443
2	ORM1	-12096.3
2	SEPP1	-11997.5
2	HPD	-8375.49
2	KRT18	-7492.96
2	CLDN7	-7129.42
2	SLC6A12	-7016.78
2	TMEM97	-6071.77
2	PTGR1	-5740.17
2	SELENBP1	-5333.31
2	HSBP1L1	-4882.37
2	TBC1D22B	-4602.47
2	SOCS2	-4437.15
2	SDC1	-4239.08
2	TAF9B	-4229.81
2	SERINC2	-4214.43
2	IFI27	-4142.92
2	TFPI	-4112.12
2	GAMT	-3916.61
2	HRSP12	-3787.95
2	BBS7	-3689.83
2	PECR	-3588.84
2	ZC3H8	-3499.55
2	ANG	-3459.91
2	RP11-218M22.1	-3367.33
2	MED21	-3236.61
2	ABCF3	-3188.32
2	HIBADH	-3153.16
2	PRADC1	-2933.61
2	GSTM4	-2843.82
2	UBN2	-2815.01
2	ATP6V0E2	-2706.57
2	CYB5A	-2675.46
2	HP	-2651.91
2	AKR1C3	-2566.82
2	ACTL6A	-2515.74
2	HSPA14	-2492.29
2	KDSR	-2488.43
2	EXOSC8	-2485.09
2	RRP15	-2428.32
2	KPNA2	-2404.02
2	QDPR	-2388.74
2	C1orf50	-2379.67
2	POP7	-2345.68
2	TMEM251	-2315.58
2	GNPTG	-2311.06
2	TMEM70	-2301.91
2	GBP1	-2269.6
2	EPB41L3	-2231.38
2	BOLA3	-2210.07
2	MRPS18A	-2186.53
2	HSPE1	-2183.55
2	LACTB2	-2175.03
2	PKIG	-2174.4
2	TMEM9	-2171.84
2	TMEM176A	-2080.69
2	AKT2	-2067.28
2	SRM	-2036.11
2	SMARCA4	-2020.5
2	AMZ2	-1944.79
2	NOL12	-1896.19

## Sheet: Table S2
Supplementary Table 2: Differential gene expression between the 3 CTCs and the rest of blood cells in both patients
Gene	P value	Average difference	FDR
APOA2	2.13e-19	5.75851	7.18e-16
APOC1	3.65e-17	4.31621	6.16e-14
ALB	4.69e-16	5.22804	5.28e-13
HULC	4.38e-15	2.93379	3.69e-12
HP	5.68e-14	3.6037	3.84e-11
ORM1	2.86e-13	3.24827	1.61e-10
CYB5A	3.63e-13	2.74476	1.75e-10
FABP1	8.83e-13	3.72084	3.72e-10
HPD	1.12e-11	2.47098	4.21e-09
PEBP1	2.18e-11	2.70096	7.36e-09
GSTA1	2.69e-11	2.78154	8.24e-09
FGB	3.67e-11	2.90403	1.03e-08
TTR	5.23e-11	2.2864	1.36e-08
APOH	9.1e-11	2.82715	2.19e-08
APOA1	2.59e-10	3.20316	5.83e-08
SEPP1	2.89e-10	3.27007	6.1e-08
MALAT1	5.32e-10	-2.28107	1.06e-07
TXN	6.82e-10	2.03972	1.28e-07
CYP2E1	2.9e-09	3.22332	5.15e-07
ARG1	1.01e-08	1.86264	1.7e-06
RBP4	1.61e-08	3.6701	2.59e-06
SPINK1	2.63e-08	2.92007	4.03e-06
C1S	4.92e-08	2.06848	7.21e-06
SERPINA1	5.29e-08	2.26584	7.45e-06
HSPE1	5.57e-08	2.39076	7.51e-06
APOC3	6.49e-08	4.02813	8.42e-06
RHOD	1.13e-07	1.47814	1.41e-05
ANG	1.75e-07	2.21108	1.74e-05
AMBP	1.85e-07	2.49034	1.74e-05
SAA4	1.85e-07	2.15924	1.74e-05
FGL1	1.85e-07	2.0503	1.74e-05
PRAP1	1.85e-07	1.63529	1.74e-05
PLA2G2A	1.85e-07	1.47821	1.74e-05
KNG1	1.85e-07	1.47821	1.74e-05
CDO1	1.85e-07	1.47821	1.74e-05
ALDOB	1.85e-07	2.35688	1.74e-05
PTGR1	2.4e-07	2.04066	2.19e-05
TMSB4X	2.74e-07	-1.78409	2.43e-05
GAMT	3.59e-07	2.43327	3.11e-05
HINT1	3.89e-07	1.89249	3.28e-05
CP	5.09e-07	1.74057	4.19e-05
CHCHD10	1.17e-06	1.96352	9.37e-05
KRT18	1.28e-06	2.21272	0.00010033
ETFB	1.34e-06	1.66212	0.000100896
ORM2	1.35e-06	2.15875	0.000100896
CFHR2	1.57e-06	2.07073	0.000115291
VTN	1.99e-06	2.07045	0.000142656
HLA-B	2.58e-06	-3.52897	0.000181254
FGG	2.66e-06	2.15837	0.000183034
UQCC2	3.13e-06	1.80306	0.000211559
APOE	3.49e-06	2.65316	0.000230871
DDT	3.75e-06	1.7768	0.0002431
TUBB	3.96e-06	1.96998	0.000252257
SULT2A1	4.71e-06	1.47674	0.000294419
ECHS1	5.16e-06	1.99236	0.000316452
CFHR1	6.22e-06	1.47777	0.000374961
AKR1C3	6.83e-06	1.81583	0.000404469
C18orf56	7.71e-06	1.62956	0.000448551
MT-CO3	7.97e-06	-0.839796	0.000455829
MT-CO1	1.24e-05	-0.49678	0.000698782
HMGN2	1.28e-05	2.02528	0.000706132
HRSP12	1.43e-05	2.07725	0.000776472
MT2A	2.36e-05	2.3914	0.00126256
KPNA2	2.54e-05	1.89154	0.0013396
SOD1	4.25e-05	1.82406	0.00220698
HSP90AB1	5.6e-05	1.55022	0.00286502
WDR83OS	6.36e-05	1.12963	0.00320156
HSPB1	7.38e-05	1.9873	0.00366069
PSMC1	8.03e-05	1.86116	0.00392659
GATM	8.6e-05	1.45966	0.00414481
SDC2	9.34e-05	1.46583	0.00443889
IFI27	0.000111224	2.48728	0.00521363
KRT8	0.00012436	2.38411	0.00574953
TPM1	0.000207717	1.71361	0.00947359
NDUFA4	0.000253145	0.937095	0.0112992
FXN	0.00025444	1.63049	0.0112992
RAN	0.000288027	1.46824	0.0126245
MT-CO2	0.000300378	-0.489055	0.0129971
MGST1	0.00030672	1.83848	0.0131035
HPR	0.000404102	1.8869	0.017048
PCBD1	0.000438925	1.54644	0.0182885
BOLA3	0.000455892	1.6294	0.0187638
NUPR1	0.000471094	1.8865	0.0191559
POLR2H	0.000559025	1.55612	0.0224608
TMEM14A	0.000578252	1.44066	0.02296
RBP1	0.000592089	1.63085	0.0229948
PRDX1	0.000610522	1.38836	0.0229948
C4BPA	0.000620856	2.23958	0.0229948
PLEK2	0.000627103	1.11692	0.0229948
TIMM13	0.000706872	1.10783	0.0229948
MT-ND3	0.000788919	-0.642027	0.0229948
SUCLG1	0.00080753	1.52696	0.0229948
C8G	0.000872872	1.33427	0.0229948
GPX2	0.000919793	2.33141	0.0229948
GC	0.000919793	1.9703	0.0229948
LBP	0.000919793	1.88812	0.0229948
RTP3	0.000919793	1.63222	0.0229948
MASP2	0.000919793	1.33592	0.0229948
ANGPTL3	0.000919793	1.33592	0.0229948
AFM	0.000919793	1.33592	0.0229948
ANXA10	0.000919793	1.33592	0.0229948
PON1	0.000919793	1.33592	0.0229948
SLC12A1	0.000919793	1.33592	0.0229948
GBP7	0.000919793	1.11763	0.0229948
HFE2	0.000919793	1.11763	0.0229948
F13B	0.000919793	1.11763	0.0229948
AGXT	0.000919793	1.11763	0.0229948
CIDEC	0.000919793	1.11763	0.0229948
AADAC	0.000919793	1.11763	0.0229948
SLC2A2	0.000919793	1.11763	0.0229948
AHSG	0.000919793	1.11763	0.0229948
ADH4	0.000919793	1.11763	0.0229948
ADH6	0.000919793	1.11763	0.0229948
TDO2	0.000919793	1.11763	0.0229948
GHR	0.000919793	1.11763	0.0229948
GJB1	0.000919793	1.11763	0.0229948
SERPINA7	0.000919793	1.11763	0.0229948
F9	0.000919793	1.11763	0.0229948
TTPA	0.000919793	1.11763	0.0229948
LPPR1	0.000919793	1.11763	0.0229948
A1CF	0.000919793	1.11763	0.0229948
IGF2	0.000919793	1.11763	0.0229948
NR1H4	0.000919793	1.11763	0.0229948
TPPP2	0.000919793	1.11763	0.0229948
TM4SF5	0.000919793	1.11763	0.0229948
LINC00478	0.000919793	1.11763	0.0229948
GOLT1A	0.000919793	0.844791	0.0229948
AOX1	0.000919793	0.844791	0.0229948
UGT2B15	0.000919793	0.844791	0.0229948
ADH1A	0.000919793	0.844791	0.0229948
CTC-210G5.1	0.000919793	0.844791	0.0229948
GSTA2	0.000919793	0.844791	0.0229948
SMLR1	0.000919793	0.844791	0.0229948
NAT2	0.000919793	0.844791	0.0229948
RERGL	0.000919793	0.844791	0.0229948
C1orf123	0.00105684	1.55657	0.0262267
CRB3	0.00108384	1.11647	0.026497
CLTA	0.00108434	1.42846	0.026497
POP7	0.00109128	1.66746	0.026497
HIST1H2BK	0.00117677	1.20372	0.0283686
HINT2	0.00128193	1.63149	0.0306845
H2AFZ	0.00129203	1.2949	0.0307084
MPC2	0.00130188	1.6284	0.0307261
GNPTG	0.0013655	1.66619	0.032004
MRPS21	0.00141447	1.52324	0.0329231
AKR1C1	0.00145946	1.60417	0.0337376
CXCL10	0.00153521	3.07421	0.0351665
C1orf52	0.00155099	1.73621	0.0351665
NDUFAF6	0.00155253	1.41517	0.0351665
MRPS18B	0.00157471	1.50214	0.0354309
TMEM70	0.00166121	1.76228	0.0371297
C2orf82	0.00170998	1.6313	0.0378589
RAD23A	0.00171627	1.47144	0.0378589
NEAT1	0.00174774	-3.34141	0.0382085
ZC3H8	0.00175476	1.77516	0.0382085
UBXN1	0.00177995	0.938243	0.0384078
TM4SF4	0.00179057	1.11714	0.0384078
CDH2	0.00179806	1.11715	0.0384078
MTIF3	0.00181883	1.48545	0.0386072
RPL28	0.00188013	-0.449068	0.039659
TPD52L1	0.00199393	0.844476	0.0417983
RPA3	0.00201783	1.62727	0.0420382
PTMS	0.00213082	1.73149	0.0441197
LAMTOR2	0.00218748	1.44416	0.0450168
TMSB10	0.00225894	-1.05212	0.0462056
GLO1	0.00229179	1.50193	0.0465952
S100A4	0.0023663	-2.86469	0.047822
MRPL15	0.00251884	1.61719	0.0506017
CXADR	0.00258754	0.844399	0.0516743
MGST3	0.00280655	1.4923	0.0557182
S100A6	0.00282991	-2.73529	0.0558535
S100A16	0.00292397	0.84418	0.0573744
MIR4435-1HG	0.00297531	1.63931	0.0580444
RPL22L1	0.00302368	1.54498	0.058318
TYROBP	0.0030239	-3.3788	0.058318
RARRES2	0.00306746	1.33571	0.0588221
CTSS	0.00319576	-3.11607	0.0609362
EXOC3L4	0.00341928	1.11603	0.0648319
RPS27L	0.00349027	1.50398	0.0658081
PTTG1	0.0036046	2.12966	0.0674432
AKR1B10	0.00361696	1.29587	0.0674432
PNO1	0.00367381	1.37186	0.068127
PSMD4	0.00404042	1.35954	0.0741101
CD74	0.00405572	-3.20906	0.0741101
F2	0.00406233	1.11713	0.0741101
MZT2A	0.0042055	1.42341	0.0763094
AKR1C4	0.00432366	0.844695	0.078034
PXMP2	0.00448005	1.59035	0.0804264
SRGN	0.00463123	-1.58685	0.0827006
SCP2	0.00476169	1.33365	0.0841677
CYBA	0.00476327	-2.20543	0.0841677
CCNB1	0.00481129	1.61641	0.0845734
STMN1	0.00483859	2.33982	0.0846127
C5orf34	0.004943	1.11625	0.0859928
ZCRB1	0.00502415	1.38587	0.0869564
P4HB	0.00531238	1.40874	0.0914759
RP4-665J23.1	0.00546975	1.11742	0.0929575
MT1G	0.00547009	1.61522	0.0929575
S100A11	0.00548105	-2.83506	0.0929575
NENF	0.00553946	1.37424	0.0934783
GPX1	0.00557533	-0.880846	0.0936156
TCAIM	0.00580935	1.5328	0.0969387
KIAA1671	0.00583069	1.1165	0.0969387
AUNIP	0.00587805	1.11606	0.0972471
HAMP	0.00598281	1.62703	0.0984975
FOS	0.00614459	-3.7474	0.10067
IL32	0.00626152	1.68364	0.10209
ATP6V0E2-AS1	0.00637925	1.33558	0.103509
CCNB2	0.00659624	1.6193	0.106518
TCEA3	0.00669083	1.33122	0.107278
LYZ	0.00670687	-2.05418	0.107278
ATP5J2	0.00737582	1.22188	0.117413
SDHD	0.00741008	1.27789	0.117413
NDUFAB1	0.00746245	1.21794	0.117691
SLC6A12	0.0076111	1.31669	0.119477
TCP10L	0.00766538	1.11613	0.119772
LSM5	0.00784743	1.30866	0.121807
LYPD1	0.0078678	1.29574	0.121807
DCAF10	0.00791933	1.33623	0.122044
S100A9	0.00809727	-3.50275	0.124049
ALDH1L1	0.00812293	0.844306	0.124049
B2M	0.00870627	-0.627577	0.132359
COA3	0.00882772	1.2975	0.133603
SERPINB1	0.00900554	0.488574	0.135686
EDF1	0.0091198	0.993696	0.136797
PTS	0.00926522	1.31944	0.138363
TMEM126A	0.00998634	1.50377	0.148079
ARPC1B	0.0100166	-2.35397	0.148079
CDCA3	0.0100474	1.11326	0.148079
AGMO	0.0101892	1.3355	0.149515
ITIH1	0.0105364	1.3329	0.152925
MTRF1L	0.0105575	1.3131	0.152925
SPP1	0.0106025	1.29419	0.152925
BIRC5	0.0106028	1.60327	0.152925
STAP2	0.0108557	1.1134	0.155431
SFN	0.0108687	0.843938	0.155431
MT-CYB	0.0109968	-0.574293	0.1566
PRDX6	0.0111392	1.36661	0.157961
DYNLL1	0.0112031	1.28021	0.158203
UBE2C	0.0115159	1.61063	0.161942
JUNB	0.0121175	-2.56489	0.169696
COTL1	0.012568	-2.4744	0.175021
IDH1-AS1	0.0126015	1.1127	0.175021
MAOB	0.0126616	1.11605	0.175135
USMG5	0.0131584	1.08578	0.181264
UBE2W	0.0135553	1.54099	0.18564
HMGB1	0.0136026	1.28081	0.18564
PPA1	0.0136411	1.36668	0.18564
TMEM97	0.0140293	1.31987	0.18977
FOXM1	0.014057	1.1131	0.18977
BANF1	0.0143015	1.16591	0.191375
PPIC	0.0143196	1.11594	0.191375
ACSM2A	0.014346	1.11598	0.191375
MRPS11	0.0144219	1.36185	0.191384
MRPL13	0.0144852	1.33088	0.191384
C2orf47	0.0145168	1.5176	0.191384
AIF1	0.0146781	-2.72807	0.192757
MT-ND4	0.015847	-0.419622	0.206091
CLDN7	0.0158689	1.32604	0.206091
NDUFAF2	0.0158766	1.40368	0.206091
RPLP1	0.0162973	-0.0200545	0.210493
SERPINC1	0.0163405	1.33452	0.210493
SEPW1	0.0169037	1.14117	0.21692
UQCR10	0.0170578	0.699587	0.217794
NME4	0.0171675	1.26376	0.217794
ATP5G1	0.017296	1.26716	0.217794
TMUB1	0.017325	1.43865	0.217794
CA2	0.0173674	1.20895	0.217794
RGL3	0.0174172	1.11586	0.217794
FCN1	0.0174235	-2.67528	0.217794
RPL36	0.0175162	-0.0110298	0.218145
EIF4E	0.0176786	1.47383	0.219358
TFF3	0.0178625	0.844571	0.220827
SERINC2	0.018325	1.31234	0.225718
RPL30	0.0187906	0.688226	0.230611
CCNA2	0.0189404	1.10779	0.231609
MCF2L-AS1	0.0192814	1.11665	0.234927
RPL7	0.0201201	0.932339	0.243555
NNMT	0.0201339	0.843815	0.243555
CKS2	0.0203226	1.43131	0.24496
PI4K2B	0.0203988	1.49061	0.245004
MT-ATP6	0.0206848	-0.492269	0.247558
MNDA	0.0208329	-2.55203	0.248448
SNRPE	0.0210887	1.19277	0.250614
MYCBP	0.0212926	1.4059	0.251865
UQCRQ	0.0213432	1.05794	0.251865
COX6C	0.0217576	1.03715	0.25586
COX8A	0.0219752	1.14063	0.257522
SELENBP1	0.0224067	1.32198	0.26167
ACTB	0.0227729	-0.894054	0.265029
BTF3	0.0230994	0.370801	0.267314
COX17	0.0231276	1.06397	0.267314
IER2	0.0232068	-2.38396	0.267314
MRPS14	0.0233844	1.32186	0.268444
DBI	0.0238692	1.10763	0.27308
ME1	0.024345	1.27816	0.277583
FAM83H	0.0253022	1.10848	0.287525
ARHGDIB	0.0255151	-2.0408	0.288971
CTH	0.0256372	1.11156	0.289383
SULT1C2	0.0257659	1.11523	0.289866
MT-ND1	0.0262069	-0.194467	0.293848
RNF7	0.026623	1.06921	0.297525
IFITM2	0.0269153	0.0823114	0.299799
PHF14	0.0272328	1.32613	0.30158
NDUFA3	0.0272539	1.05161	0.30158
ATPIF1	0.0274209	1.38728	0.302436
FIS1	0.0275719	1.0568	0.303111
SERPINH1	0.0277496	1.10271	0.304074
HAX1	0.0280394	1.28056	0.306026
NDRG2	0.0281091	1.09671	0.306026
PHPT1	0.0285825	1.10092	0.31018
SF3B5	0.0290718	0.908894	0.314479
ZNF85	0.0293956	1.11081	0.316965
RPS24	0.0299257	-0.310384	0.320769
RP1-92O14.3	0.0299385	1.1102	0.320769
POMP	0.0304386	0.770075	0.325096
NDUFA2	0.0307751	1.00915	0.327653
PEX2	0.0308981	1.37638	0.327928
RP11-428J1.5	0.031256	0.841757	0.330503
CORO1A	0.0313366	-2.02696	0.330503
SKA2	0.0316226	1.38545	0.332357
CCNI	0.0317093	0.638094	0.332357
EEF1B2	0.0322526	0.666025	0.337005
LGALS4	0.0333215	0.841939	0.347098
HLA-E	0.0336821	-1.99618	0.349775
PSME1	0.0344561	1.00176	0.356716
SQSTM1	0.03518	1.24685	0.363096
CSTA	0.0355782	-2.27244	0.366086
AC026202.3	0.0359937	1.10567	0.369236
MPC1	0.0367577	1.20507	0.375409
CDC20	0.0369205	1.10655	0.375409
TBC1D22B	0.0369291	1.29995	0.375409
MT-ND2	0.0374107	0.160361	0.379163
S100A12	0.0381915	-2.90967	0.38483
TSN	0.038198	1.36197	0.38483
EVA1A	0.0385109	0.843528	0.386828
NAA38	0.039538	1.00672	0.395967
TRAPPC3	0.0401329	1.28951	0.400735
APITD1	0.0407155	1.10421	0.405354
LAPTM5	0.0408754	-1.92022	0.405748
RAB25	0.0412167	1.1172	0.407936
TCF25	0.0416522	1.01437	0.410834
CALM2	0.041753	1.03065	0.410834
GRN	0.0426092	-2.03906	0.41804
FAM27A	0.043043	0.840477	0.421073
GMFG	0.0432706	-1.92712	0.422076
PTPRC	0.0442967	-1.92891	0.43084
DPYS	0.0446723	0.840908	0.433244
COMMD6	0.0449492	0.539713	0.433514
SMDT1	0.0452612	0.926212	0.433514
ZFP36	0.0452919	-2.19155	0.433514
GLUD1	0.0453036	1.24413	0.433514
CLYBL	0.0453424	1.10011	0.433514
FKBP2	0.0457716	1.19036	0.436381
TAF9B	0.0462074	1.30109	0.439296
HIBADH	0.0474372	1.26311	0.44972
EMP3	0.0481214	-1.94831	0.454929
H2AFY2	0.0482739	1.09633	0.455096
SUV39H2	0.048966	1.10646	0.458605
ZFAND6	0.0492733	1.30239	0.458605
ANKRD17	0.0492841	1.4053	0.458605
NDUFB7	0.0493246	1.00987	0.458605
CAGE1	0.0493256	0.84164	0.458605
GPX4	0.0501017	0.974478	0.463424
BST2	0.0501184	0.885378	0.463424
TSTD1	0.0502959	1.33057	0.463795
ORMDL2	0.0504558	1.24587	0.464001
EIF1	0.0509007	-0.0287043	0.466821
PHLDA1	0.0519315	1.26446	0.474983
TMEM208	0.0524788	1.26283	0.478692
IGFBP4	0.052898	1.10989	0.481005
KLF6	0.0532856	-2.02444	0.481005
PABPC1	0.0532969	-0.291768	0.481005
TXNL1	0.0534397	1.16326	0.481005
SDC1	0.053445	1.31673	0.481005
ZEB1	0.0537208	1.10474	0.481862
MTCH2	0.0538258	1.22473	0.481862
VSIG10	0.0541477	1.10713	0.483462
NDUFB2	0.0543263	0.792381	0.483776
SDHB	0.0555494	1.12674	0.493366
RPS10	0.0569311	0.288333	0.504311
TIMM8B	0.0576593	0.85276	0.506502
NPC2	0.0578148	-1.93178	0.506502
CD52	0.0578676	-2.31318	0.506502
TXN2	0.0578905	1.11299	0.506502
HLA-C	0.058042	-1.03799	0.506502
TTC8	0.0580789	0.839198	0.506502
MED21	0.0588951	1.2451	0.512296
HSBP1L1	0.0591266	1.28728	0.512573
C5	0.0592739	1.10513	0.512573
ABCF3	0.0594314	1.25967	0.512573
C17orf89	0.0596511	1.20149	0.512573
ATP5J	0.0597035	0.864463	0.512573
SOCS2	0.0598382	1.31365	0.512573
RAMP1	0.0610065	1.27777	0.521258
CCT3	0.0614193	1.22628	0.522474
MAP7	0.0614585	1.10202	0.522474
H3F3A	0.0624443	-0.257641	0.529521
FAM72B	0.0635279	1.09716	0.536338
PLAC8	0.063566	-2.12602	0.536338
SLFN13	0.0641245	1.10395	0.539701
IER3IP1.1	0.0647549	1.235	0.542167
AK1	0.0647632	1.10447	0.542167
GLUL	0.0648995	1.22861	0.542167
NDUFA11	0.065174	0.613899	0.543117
OSGIN1	0.0655077	1.10193	0.544553
RBMX	0.0658331	0.765401	0.545913
PRADC1	0.0660934	1.23215	0.546728
FGL2	0.0662776	-1.98735	0.546912
RP11-218M22.1	0.0665684	1.28598	0.547972
SH3BGRL3	0.0668664	-1.14962	0.549086
PECR	0.0673638	1.28442	0.551511
NDUFAF3	0.0676091	1.24852	0.551511
BBS7	0.0677554	1.27834	0.551511
DPY30	0.0678154	1.12614	0.551511
MDH1	0.0682523	1.07096	0.553729
CENPN	0.0694541	1.08618	0.561941
SLC25A5	0.0695975	0.868564	0.561941
BTG1	0.0698801	-1.8289	0.562876
ATP6V0E2	0.0705461	1.27403	0.566889
AURKA	0.0715392	1.09809	0.570712
ID1	0.0715893	1.0996	0.570712
TXNIP	0.0718437	-1.91498	0.570712
LCP1	0.0719637	-1.80447	0.570712
POLR1D	0.0720524	0.781457	0.570712
FKBP1A	0.0720839	-1.75304	0.570712
CAMK2N1	0.0724153	1.11716	0.570712
LGALS1	0.0725757	-1.91459	0.570712
RP11-63L7.5	0.0725784	1.10204	0.570712
RPL22	0.0727129	-0.191207	0.570712
GSTM4	0.073808	1.2733	0.577348
CLIC1	0.0739005	-1.7468	0.577348
RP1-30M3.5	0.0742881	1.09885	0.579035
DYNLT1	0.0749219	0.794476	0.58263
PIN4	0.0755508	1.0493	0.585193
TOP2A	0.0756291	1.09923	0.585193
CFL1	0.0757716	-0.844263	0.585193
FAM3B	0.0761046	1.1013	0.586423
ACTL6A	0.0764247	1.21489	0.587547
PIN1	0.0767735	1.05435	0.588888
H3F3B	0.0772463	-1.20947	0.591171
DLEU2L	0.07791	1.09642	0.594901
FYB	0.078749	-1.82262	0.59995
FTH1	0.0792145	0.551195	0.602137
SUMO2	0.0800215	-1.66437	0.606904
GSTK1	0.0805373	0.818254	0.60913
HHLA3	0.0806758	1.09744	0.60913
ANXA1	0.0810481	-1.92001	0.610196
SUPT4H1	0.0811787	0.834127	0.610196
HLA-A	0.0816479	-1.48455	0.612359
APOC2	0.0826309	0.844305	0.618358
RPLP0	0.0832163	0.7406	0.620504
COX6A1	0.0832855	0.923447	0.620504
SIVA1	0.0849853	1.0757	0.631774
MRPS36	0.0859755	1.08034	0.63484
LINC01151	0.0860463	0.834878	0.63484
VPS29	0.0861383	0.824342	0.63484
GOT1	0.0861502	1.08264	0.63484
BTBD19	0.0864591	1.0898	0.635287
ISOC2	0.0865872	1.15221	0.635287
SPCS2	0.0874776	1.25339	0.640427
TPM3	0.0877065	-1.68558	0.640713
EIF3F	0.0884227	0.781258	0.643204
UBE2E3	0.0884287	1.19898	0.643204
FGGY	0.0893653	1.09563	0.648483
HCST	0.0895387	-1.82077	0.648483
MS4A6A	0.0917388	-1.90264	0.662078
CD14	0.0918081	-1.99033	0.662078
ATOX1	0.093049	0.794637	0.66678
ISG15	0.0931167	0.853424	0.66678
ADHFE1	0.0932014	1.0989	0.66678
NR2F6	0.0934093	1.08321	0.66678
PSENEN	0.0934638	1.13362	0.66678
TMX4	0.0936455	1.26977	0.66678
QDPR	0.0944038	1.21043	0.670764
CST3	0.0949863	-1.83929	0.673485
EGR1	0.0959481	-2.38214	0.67757
JTB	0.095964	1.05728	0.67757
COX5B	0.0973039	-1.62501	0.685597
CCNL1	0.09831	-1.7074	0.690242
RPS11	0.0983723	0.0359448	0.690242
LACTB2	0.0996233	1.18073	0.69757
NAMPT	0.100267	-1.88138	0.700626
FAM107B	0.100554	1.01108	0.701179
RPS18	0.101263	0.759719	0.704665
CHCHD5	0.102007	1.06556	0.707802
MCTS1	0.102133	0.991474	0.707802
VCAN	0.102522	-2.08179	0.709042
RACGAP1	0.103042	1.08645	0.709782
TUBB4B	0.103163	1.18605	0.709782
S100A8	0.10326	-1.99613	0.709782
POLR2F	0.103639	0.991607	0.710938
YWHAB	0.104249	-1.58764	0.712343
TMEM9	0.104266	1.2496	0.712343
CD44	0.104772	-1.6871	0.714251
TTI2	0.104968	1.08154	0.714251
C14orf2	0.105411	-0.15274	0.71582
RP11-295G20.2	0.1077	1.24994	0.729892
EXOSC8	0.107963	1.23218	0.730212
CLTB	0.108463	1.11288	0.732125
RPL18	0.108774	-0.668689	0.73276
KDSR	0.109056	1.15725	0.733192
HNRNPA1	0.109341	0.752122	0.733652
CHCHD7	0.109759	0.984882	0.734312
SLC51A	0.109875	1.09223	0.734312
C1orf50	0.110259	1.22184	0.735426
MAD2L1	0.111247	1.08724	0.740549
CD48	0.111937	-1.59814	0.743676
RPL27	0.113101	0.355699	0.749933
NDUFA1	0.11459	0.632869	0.757294
ZNF684	0.11466	1.09003	0.757294
ALDH2	0.115581	1.17422	0.761889
RPLP2	0.116449	0.0712838	0.766109
TFPI	0.11713	1.29346	0.769093
NUSAP1	0.117587	1.08372	0.769775
EVI2B	0.11769	-1.59821	0.769775
PPP1R16A	0.120011	1.07948	0.783435
CAP1	0.120588	-1.57454	0.785683
HSPA14	0.121572	1.21757	0.790567
ACOT8	0.121898	1.17015	0.791167
ITGB2	0.122379	-1.61959	0.791383
RPS17L	0.122644	1.1863	0.791383
ACTR2	0.122788	-1.59072	0.791383
NAP1L1	0.12287	-1.68099	0.791383
FAM96A	0.123366	1.10726	0.792769
RPS5	0.123774	0.817857	0.792769
RRP15	0.123789	1.19973	0.792769
CYC1	0.124081	0.941976	0.793131
MRPS18A	0.124502	1.16618	0.794316
ATP5D	0.124934	0.591257	0.795567
LSP1	0.125839	-1.57533	0.798749
ORMDL1	0.125906	0.937103	0.798749
CEBPB	0.126588	-1.73707	0.801563
PERP	0.129221	0.828555	0.814015
TNFSF13B	0.129439	-1.65937	0.814015
PHLDA2	0.129549	1.18465	0.814015
EMC9	0.129793	1.06912	0.814015
UBE2D3	0.129861	-1.50402	0.814015
PSMG3	0.130001	1.15537	0.814015
HLA-DPB1	0.131047	-2.03847	0.819046
CHCHD2	0.131502	0.602188	0.820367
NQO1	0.132938	0.83009	0.827795
VDAC1	0.133695	1.04928	0.830979
TYMS	0.134081	1.08775	0.831847
MT-ND5	0.134708	0.0356359	0.832809
RGS2	0.13473	-1.83406	0.832809
ANXA5	0.137033	0.671253	0.845497
DOK1	0.138538	1.1615	0.853224
RPL8	0.139326	0.729527	0.856515
SNRPG	0.142834	0.54364	0.87475
DSTN	0.142983	0.90726	0.87475
STXBP2	0.14307	-1.6708	0.87475
KRT23	0.143407	0.827754	0.875221
FXYD5	0.143696	-1.4837	0.875404
SELL	0.145222	-1.61446	0.883106
CFD	0.145492	-1.69086	0.883158
CDKN2A	0.146007	1.07737	0.884428
UFM1	0.146226	0.903029	0.884428
RRAS2	0.146712	1.08469	0.885786
COX7B	0.14723	0.73118	0.886671
NOL12	0.147602	1.14632	0.886671
YIF1A	0.147647	1.07825	0.886671
EEF1A1	0.148707	-0.673553	0.891413
RPS15A	0.148965	0.159163	0.891413
RPL29	0.150166	0.273247	0.89698
NFKBIZ	0.150679	-1.60453	0.89698
SRM	0.150693	1.11442	0.89698
AP2S1	0.151784	-1.46741	0.901782
MDK	0.152034	0.829692	0.901782
MDH2	0.152619	0.887363	0.903663
ZFP36L2	0.152986	-1.58034	0.904255
RBX1	0.153357	-1.50894	0.904862
TMEM251	0.155612	1.15529	0.916082
HAAO	0.155819	1.06043	0.916082
CAMLG	0.156073	0.889195	0.916082
CDC123	0.157685	1.14355	0.923937
UBN2	0.158219	1.22701	0.92431
DEFB1	0.158297	0.82838	0.92431
LRRFIP1	0.158887	-1.46684	0.924557
PKM	0.158887	-1.4893	0.924557
C19orf82	0.161967	0.828336	0.939841
OCEL1	0.16207	1.11536	0.939841
YWHAZ	0.16241	-1.44261	0.940109
NR2C1	0.162842	1.06384	0.940109
PKIG	0.162952	1.26396	0.940109
SMARCA4	0.163523	1.15899	0.941791
LDHA	0.164898	0.618414	0.946928
PDIA5	0.165203	1.05871	0.946928
MINOS1	0.165263	0.587697	0.946928
AKT2	0.165537	1.16405	0.946928
CALM1	0.166267	-1.46397	0.949183
TOMM7	0.166494	0.28174	0.949183
RPAIN	0.167935	1.07399	0.954649
TMEM258	0.168018	-1.45386	0.954649
IQGAP1	0.168898	-1.46459	0.957085
COA4	0.169014	1.04188	0.957085
ANAPC1	0.169626	1.05891	0.958942
TIMP1	0.170468	-1.61415	0.961774
HLA-DPA1	0.170862	-1.86182	0.961774
CD63	0.171059	-1.49427	0.961774
HSD17B4	0.171442	1.09023	0.961774
APLP2	0.171552	-1.50686	0.961774
IFITM3	0.172082	0.833666	0.963148
TAGLN2	0.172659	0.229734	0.9638
RPS9	0.17277	-0.647569	0.9638
RMDN1	0.173862	1.11188	0.96829
C1orf159	0.174607	0.825997	0.970837
ATG4A	0.175621	1.05503	0.974377
RPS21	0.175821	0.620464	0.974377
UQCRB	0.176592	0.109424	0.976586
SEC61B	0.176798	0.545186	0.976586
BAG2	0.178736	0.823775	0.985679
H2AFX	0.179231	1.05938	0.986796
UBA52	0.180725	-0.276195	0.988981
FAM41C	0.180917	1.06962	0.988981
BRK1	0.181478	-1.3697	0.988981
TMEM14B	0.181887	0.995816	0.988981
EIF1B	0.182899	0.868965	0.988981
MSN	0.18311	-1.40987	0.988981
GLRX3	0.183871	1.03661	0.988981
C1orf162	0.184237	-1.45604	0.988981
NDUFV2	0.184635	0.836916	0.988981
FBXW8	0.18601	0.823435	0.988981
AMZ2	0.186213	1.15597	0.988981
CD53	0.18702	-1.38384	0.988981
COQ9	0.187951	1.03682	0.988981
UQCR11.1	0.188183	0.567015	0.988981
C1orf53	0.192639	0.822644	0.988981
DTYMK	0.193006	1.02613	0.988981
PNRC1	0.193494	-1.38329	0.988981
EPB41L3	0.193918	1.0403	0.988981
PTP4A2	0.19455	-1.41566	0.988981
SPI1	0.194973	-1.44821	0.988981
OST4	0.19544	-0.426759	0.988981
PPDPF	0.195887	0.347661	0.988981
VMP1	0.196776	-1.4536	0.988981
RPL26	0.197436	-0.233396	0.988981
H6PD	0.197546	1.17089	0.988981
BOD1	0.197555	1.04295	0.988981
PPP5C	0.198041	1.05395	0.988981
ECHDC2	0.198793	1.06723	0.988981
CARD16	0.198909	-1.43317	0.988981
HBG2	0.199117	1.5178	0.988981
FAIM	0.19937	1.06053	0.988981
KIFC3	0.199435	1.07497	0.988981
RSL1D1	0.19963	0.809026	0.988981
TEN1	0.200265	1.12221	0.988981
ABCA5	0.200548	1.06919	0.988981
GEMIN2	0.200689	1.05489	0.988981
RNF26	0.201207	1.04652	0.988981
RCN2	0.202476	1.10842	0.988981
ZNF429	0.202581	1.05521	0.988981
HEBP1	0.202596	1.02275	0.988981
SKP1	0.203356	0.345912	0.988981
UBB	0.204211	0.527275	0.988981
CALR	0.205563	1.04087	0.988981
GLIPR1	0.205708	-1.36902	0.988981
AMDHD2	0.205731	1.03496	0.988981
RPS29	0.206609	0.169486	0.988981
NDUFS1	0.206939	1.11553	0.988981
TARBP2	0.207103	1.04369	0.988981
SEC61G	0.207783	-1.36852	0.988981
SLC25A3	0.207892	-1.33918	0.988981
MPEG1	0.209098	-1.39752	0.988981
QPRT	0.209406	0.819909	0.988981
SF3B14	0.210619	0.667685	0.988981
LMAN2	0.210826	0.994462	0.988981
SELK	0.211325	0.782702	0.988981
C4orf48	0.212851	-1.33056	0.988981
FBXL6	0.213387	0.819622	0.988981
C10orf54	0.213961	-1.35725	0.988981
FTSJ1	0.214429	1.02555	0.988981
CD36	0.215186	-1.4395	0.988981
SAT2	0.215603	0.977701	0.988981
IFIT1	0.217142	1.19559	0.988981
MRPL51	0.219751	0.793313	0.988981
SURF6	0.220753	1.03107	0.988981
CLEC12A	0.2208	-1.39834	0.988981
SPHK2	0.221601	1.0478	0.988981
PDZD11	0.222067	1.02274	0.988981
GNAI2	0.222499	-1.32482	0.988981
ZFP36L1	0.222499	-1.52992	0.988981
PSMB9	0.223623	0.52705	0.988981
MRPL14	0.224815	0.940491	0.988981
PRR13	0.225918	-1.27627	0.988981
DUSP1	0.226237	-1.64273	0.988981
THAP6	0.228647	1.04888	0.988981
SURF4	0.22876	1.03621	0.988981
SNRPB	0.229014	0.774377	0.988981
NCF1	0.22971	-1.44422	0.988981
NAT9	0.229712	1.01942	0.988981
NANS	0.230047	0.984168	0.988981
ESD	0.230706	0.766974	0.988981
RTN4	0.231035	0.449819	0.988981
ALDH9A1	0.232011	1.089	0.988981
RPL3	0.232589	0.807612	0.988981
MRPL11	0.232813	0.977319	0.988981
SMYD2	0.232986	1.04605	0.988981
NACA	0.233426	0.531152	0.988981
CENPW	0.233578	1.01022	0.988981
ASCC1	0.233581	1.04665	0.988981
MRPL18	0.235477	0.946757	0.988981
ZEB2	0.235517	-1.34202	0.988981
POLR1B	0.236033	0.818033	0.988981
GCDH	0.236577	1.03197	0.988981
NDUFB11	0.238332	-1.24497	0.988981
NOP14-AS1	0.238828	0.817583	0.988981
YBX1	0.239669	0.0220341	0.988981
RCL1	0.239828	0.815346	0.988981
HIGD2A	0.241137	0.439935	0.988981
SEPHS2	0.241411	1.05364	0.988981
CLEC7A	0.242705	-1.35603	0.988981
RP1-313I6.12	0.242854	1.0512	0.988981
KRTCAP2	0.243853	0.944573	0.988981
NDUFB9	0.243947	0.632379	0.988981
PPIA	0.243966	0.753822	0.988981
EPHX1	0.245627	0.817226	0.988981
ARL2	0.246392	1.04224	0.988981
CDKN2AIP	0.247293	1.04829	0.988981
TSFM	0.247692	1.02017	0.988981
WDR74	0.248198	-1.47003	0.988981
SAMHD1	0.248438	-1.29541	0.988981
DCUN1D1	0.248467	1.0703	0.988981
ATP5L	0.249747	-0.00210112	0.988981
C14orf166	0.250783	0.646522	0.988981
TSPAN32	0.252011	1.11027	0.988981
PRRC2A	0.252098	1.09395	0.988981
AAMP	0.253768	1.06417	0.988981
TPT1	0.254124	0.509559	0.988981
COQ6	0.254158	0.810373	0.988981
RPL23	0.254675	0.125079	0.988981
MICU2	0.255798	1.09945	0.988981
HMGB3	0.255847	1.03927	0.988981
KCTD12	0.256247	0.412373	0.988981
CTSB	0.256556	-1.29511	0.988981
FH	0.256853	1.01139	0.988981
CAPZA1	0.256923	-1.24147	0.988981
BCAS2	0.25778	1.06407	0.988981
ATP6V0B	0.258024	-1.26789	0.988981
LY96	0.259128	-1.29375	0.988981
UBE2G1	0.259369	1.06354	0.988981
AIDA	0.2609	1.08112	0.988981
PSMA4	0.261219	-1.25135	0.988981
CAST	0.261589	-1.26031	0.988981
RAB11B-AS1	0.262639	1.03678	0.988981
SUB1	0.263198	0.132029	0.988981
ABCD3	0.263234	1.02646	0.988981
CMSS1	0.263424	1.02575	0.988981
RNF130	0.263443	-1.2471	0.988981
CISD1	0.263687	1.03288	0.988981
TTC33	0.264058	1.04833	0.988981
RHOG	0.264062	-1.22746	0.988981
RPS20	0.264656	0.673441	0.988981
RBM3	0.26493	-1.21971	0.988981
AP3S1	0.26519	0.904	0.988981
CEBPD	0.266547	-1.3384	0.988981
UBE2L6	0.26854	0.711643	0.988981
RP11-539L10.3	0.268614	0.813591	0.988981
LIMD2	0.268918	-1.24831	0.988981
BLVRB	0.269043	-1.28124	0.988981
ASNA1	0.269447	0.970653	0.988981
GEMIN6	0.271112	0.998722	0.988981
FAM49B	0.273313	-1.20813	0.988981
ACTR3	0.273313	-1.20279	0.988981
SFXN1	0.273426	1.03685	0.988981
MAP4K4	0.275067	1.06495	0.988981
KCTD9	0.276097	1.03514	0.988981
TMEM167A	0.276221	-1.21862	0.988981
TRA2B	0.276221	-1.19854	0.988981
EIF4G2	0.276475	-1.1951	0.988981
RPL19	0.276687	0.223732	0.988981
COX6B1	0.277789	0.686202	0.988981
IFIT3	0.278709	1.08326	0.988981
LINC00936	0.279654	-1.38448	0.988981
ATP6V1F	0.280165	-1.17514	0.988981
MOCS2	0.280592	1.00982	0.988981
EIF3E	0.281295	0.606297	0.988981
CYBB	0.281807	-0.0702768	0.988981
MTPN	0.282083	-1.23137	0.988981
2017-03-01	0.282596	-1.24831	0.988981
RHOB	0.283237	-1.50593	0.988981
CFP	0.283879	-1.25165	0.988981
TMEM176B	0.284798	0.69232	0.988981
NAIF1	0.285037	0.811208	0.988981
TCEA2	0.286921	1.02806	0.988981
COQ5	0.287864	1.00821	0.988981
ATP5I	0.287898	0.564035	0.988981
STK17B	0.289041	-1.2097	0.988981
PGLS	0.28943	-1.17392	0.988981
FGR	0.28943	-1.23286	0.988981
TPI1	0.289556	0.354682	0.988981
ARL6IP5	0.290079	-1.18948	0.988981
FTL	0.290204	1.09962	0.988981
MIR4519	0.291298	0.81126	0.988981
MBNL1	0.291379	-1.19751	0.988981
NFKBIA	0.292814	-0.274969	0.988981
TUBA1A	0.293204	-1.28254	0.988981
IFT74	0.294365	0.808409	0.988981
BTG2	0.29438	-1.3597	0.988981
METTL9	0.294511	-1.23968	0.988981
RAB4A	0.297002	1.02813	0.988981
HNRNPA3	0.297659	-1.17766	0.988981
PKP4	0.299235	0.805024	0.988981
PPIB	0.299437	0.418276	0.988981
MAFB	0.300559	-1.41212	0.988981
BLZF1	0.301037	1.02148	0.988981
BCL2A1	0.303605	-1.27825	0.988981
ABRACL	0.304003	-1.14905	0.988981
ARPC2	0.304624	-1.31818	0.988981
PGAM1	0.305067	-1.16444	0.988981
RBM39	0.306399	-1.15201	0.988981
RPL13A	0.306902	0.280486	0.988981
SMUG1	0.307165	1.00484	0.988981
ZFAND5	0.310009	-1.18026	0.988981
RAP1A	0.310143	-1.14276	0.988981
C12orf57	0.311069	0.428551	0.988981
SLC25A6	0.311751	-0.06574	0.988981
RP11-386I14.4	0.312024	-1.58388	0.988981
MEF2C	0.31364	-1.2057	0.988981
CKLF	0.313775	-1.185	0.988981
LYN	0.314314	-1.18927	0.988981
MYEOV2	0.314449	-1.11404	0.988981
ATF4	0.315012	0.634107	0.988981
ARPC4	0.315125	-1.14547	0.988981
GNPNAT1	0.315306	0.802033	0.988981
PCBD2	0.316085	1.02325	0.988981
LST1	0.316158	-1.46166	0.988981
GHITM	0.316537	0.660374	0.988981
RPL26L1	0.316629	0.960075	0.988981
ELK3	0.316902	1.00661	0.988981
SRP14	0.317081	0.582781	0.988981
SNRPB2	0.317368	0.616815	0.988981
TYMP	0.318142	-1.41723	0.988981
TMEM50A	0.31824	-1.12661	0.988981
POLR2L	0.318504	0.228338	0.988981
PCBP2	0.31892	-1.12079	0.988981
FAM65B	0.3196	-1.18037	0.988981
CDC42	0.321361	0.184249	0.988981
UBA1	0.321754	0.946864	0.988981
TMEM59	0.322326	-1.14805	0.988981
RAP1B	0.323009	-1.25283	0.988981
MIF	0.324598	0.875129	0.988981
ZYX	0.324652	-1.14679	0.988981
MEA1	0.325113	1.00399	0.988981
BTBD10	0.325322	1.00831	0.988981
NIPSNAP1	0.326118	0.802146	0.988981
COX7A2	0.327093	0.346566	0.988981
CNPY3	0.327536	-1.11309	0.988981
MTDH	0.328087	-1.12821	0.988981
JUND	0.328087	-1.19992	0.988981
TMED7	0.328333	0.991319	0.988981
RP11-620J15.3	0.329296	1.03181	0.988981
FLNA	0.329466	-1.16013	0.988981
PPP1CA	0.329742	-1.10572	0.988981
CTSZ	0.330709	-1.13463	0.988981
RAB31	0.330847	-1.14969	0.988981
TMBIM4.1	0.331816	-1.12562	0.988981
GDI2	0.332231	-1.09335	0.988981
NCOA4	0.33237	-1.21114	0.988981
FCER1G	0.332514	-1.32626	0.988981
SGTA	0.332673	1.00504	0.988981
ATP6V1G1	0.333208	0.195411	0.988981
HSPB11	0.333453	0.986458	0.988981
CKAP2	0.33351	0.98682	0.988981
CD68	0.333757	-1.14144	0.988981
COX7C	0.334122	0.644403	0.988981
TCTA	0.334613	1.01784	0.988981
STAT1	0.335842	-1.18277	0.988981
PLEK	0.33626	-1.13643	0.988981
TPGS1	0.336291	0.940596	0.988981
UCP2	0.336539	-1.1629	0.988981
CASP1	0.337654	-1.13044	0.988981
RPF2	0.337737	0.987059	0.988981
ITM2B	0.337963	-0.169328	0.988981
A1BG	0.338801	0.949173	0.988981
RPS26	0.339875	-0.49167	0.988981
ECI1	0.340167	0.989894	0.988981
COPE	0.340311	-1.09499	0.988981
CBX3	0.341433	-1.10133	0.988981
AMICA1	0.341713	-1.14912	0.988981
RPL18A	0.34183	-0.0715641	0.988981
IMP3	0.344607	0.947691	0.988981
DPM3	0.345318	0.920579	0.988981
UBC	0.34557	0.0117745	0.988981
CELF2	0.345795	-1.11428	0.988981
TLE4	0.346077	-1.18445	0.988981
PRKCB	0.346924	-1.12209	0.988981
PREB	0.348053	0.966208	0.988981
LSM7	0.348068	0.611936	0.988981
HLA-DRA	0.351262	-1.2124	0.988981
TPP1	0.351602	-1.09063	0.988981
EFHD2	0.351602	-1.11156	0.988981
RDX	0.352603	0.999751	0.988981
MYO1F	0.353738	-1.113	0.988981
TNFRSF1B	0.354737	-1.12899	0.988981
ACSL5	0.354939	0.972009	0.988981
NTPCR	0.355094	0.986147	0.988981
FPR1	0.355736	-1.18923	0.988981
COX7A2L	0.356308	-1.04954	0.988981
TSC22D3	0.356451	-1.17135	0.988981
IFI44L	0.356738	-1.23088	0.988981
RGS18	0.357597	-1.43339	0.988981
OAZ1	0.357706	-0.20943	0.988981
NCF2	0.35774	-1.1238	0.988981
CSF3R	0.358744	-1.13385	0.988981
RNF213	0.358744	-1.11163	0.988981
APEX1	0.35985	0.906388	0.988981
TM2D1	0.360216	0.97533	0.988981
CNBP	0.360323	-1.04764	0.988981
LGALS3	0.361186	-1.0967	0.988981
HCLS1	0.36133	-1.0456	0.988981
C20orf24	0.363204	-1.06166	0.988981
RNASET2	0.364214	-1.13727	0.988981
CAPZB	0.364358	-1.0506	0.988981
IFT20	0.364721	0.942206	0.988981
PPIH	0.365922	0.966231	0.988981
BRI3	0.366239	-1.05814	0.988981
RPL9	0.368696	0.0634207	0.988981
EIF2S2	0.36897	0.548732	0.988981
NSMCE2	0.36918	0.984509	0.988981
CPNE3	0.370889	0.954844	0.988981
CAPG	0.371613	-1.07293	0.988981
LCN2	0.373021	1.15698	0.988981
DNAJB2	0.373851	1.01194	0.988981
EID1	0.374387	-1.03229	0.988981
INSIG2	0.374518	0.983353	0.988981
DDX17	0.375264	-1.05749	0.988981
RP11-1143G9.4	0.375516	-1.48635	0.988981
DDX21	0.375703	-1.08937	0.988981
RAC2	0.375703	-1.06071	0.988981
SRSF2	0.378196	-1.02592	0.988981
DPYSL2	0.378637	-1.07342	0.988981
HNRNPA1L2	0.380805	0.966969	0.988981
GCSH	0.381873	0.786497	0.988981
C7orf73	0.381875	-1.03491	0.988981
GNG5	0.381908	0.604443	0.988981
IFI6	0.382511	-0.375429	0.988981
NUP214	0.382908	-1.08641	0.988981
TNFSF10	0.383203	-1.14535	0.988981
ATP5F1	0.383794	-1.01515	0.988981
DRAP1	0.386014	-1.02411	0.988981
TMA7	0.386308	-0.075326	0.988981
ATP6AP2	0.386458	-1.02168	0.988981
NT5DC1	0.386901	0.98432	0.988981
SPCS1	0.387645	-1.09064	0.988981
ATP5B	0.387793	-1.00156	0.988981
RN7SL1	0.387935	0.999429	0.988981
CAPZA2	0.38809	-1.02799	0.988981
SHFM1	0.388536	-1.01579	0.988981
CIRBP	0.388536	-1.07438	0.988981
CHMP2B	0.389319	0.934032	0.988981
PLBD1	0.39032	-1.18665	0.988981
RSL24D1	0.39032	-1.01594	0.988981
GTF2F2	0.390978	0.957782	0.988981
GATAD1	0.391335	0.975728	0.988981
MRPL23	0.391661	-0.999145	0.988981
CD55	0.39181	-1.06888	0.988981
SCYL1	0.39227	0.968843	0.988981
CUTA	0.394686	0.792829	0.988981
RPS19	0.394756	0.550034	0.988981
NPM1	0.394788	0.441353	0.988981
RNASE6	0.395095	-1.08645	0.988981
RGS10	0.396143	-1.13264	0.988981
STRADB	0.397546	0.995114	0.988981
SERF2	0.398532	0.250294	0.988981
FAM162A	0.399993	0.918901	0.988981
MRPS22	0.401122	0.97024	0.988981
CTSA	0.4014	-1.06432	0.988981
CRYBB2	0.402255	0.793086	0.988981
RPS4Y1	0.402304	-1.16823	0.988981
FBXO3	0.402807	0.976377	0.988981
DUSP6	0.403159	0.00017843	0.988981
SEC62	0.403813	-1.04318	0.988981
HLA-DMA	0.403813	-1.07899	0.988981
ID2	0.405021	-1.18333	0.988981
POLE4	0.405172	-0.998947	0.988981
ADRM1	0.405717	0.839559	0.988981
SKAP2	0.408808	-1.0134	0.988981
LPIN2	0.408827	0.986051	0.988981
MAGOH	0.409184	0.832618	0.988981
ACTG1	0.409191	-0.459752	0.988981
PSAP	0.409498	-1.10673	0.988981
LYST	0.410022	-1.03365	0.988981
C11orf54	0.410305	0.984422	0.988981
EVI2A	0.41063	-1.02322	0.988981
TAPBP	0.411543	-0.994324	0.988981
FAM26F	0.411695	-1.09443	0.988981
LSM6	0.412913	-1.00004	0.988981
PSMB1	0.413066	-0.972412	0.988981
TBC1D22A	0.413178	0.967393	0.988981
IFNGR2	0.413218	-1.01002	0.988981
SOD2	0.413419	0.401397	0.988981
ATP5G2	0.414899	-1.02213	0.988981
PLP2	0.416271	-1.0159	0.988981
ATG3	0.417342	-0.977835	0.988981
APPBP2	0.418847	0.979464	0.988981
CRIP1	0.419486	-1.28925	0.988981
PRPSAP1	0.420789	0.980981	0.988981
RPS23	0.421602	0.49312	0.988981
SELT	0.42225	-0.955016	0.988981
GRB2	0.422404	-0.961897	0.988981
TET2	0.422556	0.92406	0.988981
IRF2BP2	0.422865	-1.02485	0.988981
RAB30-AS1	0.423253	0.944056	0.988981
POU2F2	0.423327	-1.03228	0.988981
PTPN6	0.425021	-0.984807	0.988981
CDC16	0.425744	0.968709	0.988981
HNRNPF	0.426101	-0.949462	0.988981
CD164	0.426149	0.478164	0.988981
CDC42SE1	0.426409	-1.1306	0.988981
VASP	0.426564	-0.961936	0.988981
PTGES3	0.426638	0.500087	0.988981
UQCRH	0.427155	0.436877	0.988981
TMEM150A	0.42756	0.791951	0.988981
CALM3	0.428173	0.340557	0.988981
RPL7A	0.430542	0.168139	0.988981
PPT1	0.431205	-0.966376	0.988981
IFI27L2	0.431205	-0.962359	0.988981
CSDE1	0.43136	-0.94889	0.988981
SERBP1	0.431825	-0.96433	0.988981
PSME2	0.433253	0.736231	0.988981
NDUFS7	0.433688	-0.92724	0.988981
ICAM3	0.434776	-0.979851	0.988981
WARS	0.436488	-1.01792	0.988981
MRPL55	0.437433	0.840635	0.988981
MIEN1	0.43757	0.824107	0.988981
DDX5	0.437899	-1.05941	0.988981
TPD52	0.43805	1.00565	0.988981
CPVL	0.438359	-1.00486	0.988981
SAT1	0.438365	-0.851516	0.988981
FBXL5	0.439139	-0.981395	0.988981
PLAUR	0.439139	-1.04493	0.988981
HMGN1	0.439146	0.676081	0.988981
RPL27A	0.439989	0.0976538	0.988981
CASP4	0.440389	-0.963741	0.988981
FARS2	0.441429	0.782475	0.988981
MYH9	0.442579	-0.990621	0.988981
GNB2L1	0.442807	-0.0939141	0.988981
SNRPC	0.443007	0.820224	0.988981
2017-09-06	0.443212	0.951329	0.988981
PSMA2.1	0.443363	-0.926863	0.988981
KARS	0.444097	0.884108	0.988981
APOBEC3A	0.44713	-1.16113	0.988981
ARF6	0.44713	-0.957739	0.988981
CWC15	0.447212	0.847398	0.988981
LRRC47	0.447364	0.956496	0.988981
JUN	0.448231	-1.09981	0.988981
LITAF	0.44886	-0.985778	0.988981
RNASE2	0.449648	-1.05212	0.988981
ERH	0.450905	0.733377	0.988981
OCIAD2	0.451178	0.981682	0.988981
DERA	0.453098	0.932598	0.988981
HSD17B11	0.454541	-0.952616	0.988981
SRRM1	0.455016	-0.921839	0.988981
PRKAR1A	0.455491	-0.936559	0.988981
FAM45A	0.455649	-0.971167	0.988981
CAPNS1	0.456124	-0.917031	0.988981
CECR1	0.456599	-0.956158	0.988981
SERPINF1	0.456769	0.984708	0.988981
PLGRKT	0.457798	0.95525	0.988981
EBP	0.458167	0.95205	0.988981
MIR142	0.458502	-0.987471	0.988981
LGALS9	0.458661	-0.92197	0.988981
HCK	0.458661	-0.926745	0.988981
CCDC85B	0.459296	-0.910031	0.988981
GLIPR2	0.459454	-0.940094	0.988981
2017-03-05	0.459634	0.932135	0.988981
NDUFB1	0.459646	0.138079	0.988981
HNRNPM	0.461044	-0.924534	0.988981
RAD23B	0.461526	0.871236	0.988981
MRPL33	0.462142	0.433329	0.988981
SUMO1	0.462157	-0.90462	0.988981
RNH1	0.462953	-0.905673	0.988981
XAF1	0.462953	-0.972635	0.988981
PPP1CB	0.464228	-0.931209	0.988981
MRPL52	0.464387	-0.897467	0.988981
CRTC3	0.464855	0.939289	0.988981
YIPF4	0.465197	0.847566	0.988981
PAIP2	0.466142	-0.94861	0.988981
TTC9C	0.466247	0.944992	0.988981
RFT1	0.466382	0.776132	0.988981
C16orf87	0.466834	0.923284	0.988981
AGTRAP	0.46726	-0.944883	0.988981
CDKN2C	0.467265	0.778983	0.988981
LILRB2	0.46742	-0.960579	0.988981
YBX3	0.469979	-0.964257	0.988981
LIN7A	0.473402	0.999128	0.988981
MEF2BNB	0.473468	0.928081	0.988981
SFT2D1	0.475112	-0.887139	0.988981
C1orf43	0.476451	0.737243	0.988981
PNISR	0.477203	-0.925263	0.988981
UBE2D1	0.47817	-0.903927	0.988981
PGD	0.478653	-0.925495	0.988981
SMAP2	0.479459	-0.895668	0.988981
ATP5C1	0.479459	-0.876945	0.988981
NDUFB8.1	0.47962	-0.878242	0.988981
TRAP1	0.479684	0.771536	0.988981
KTN1	0.479781	-0.894731	0.988981
FCGR2A	0.480265	-0.948973	0.988981
COPZ1	0.480276	0.827355	0.988981
MRPL22	0.481523	0.894926	0.988981
WDR75	0.48178	0.775205	0.988981
CD93	0.481879	-0.968111	0.988981
ATG12	0.482556	0.848693	0.988981
TPM4	0.484466	-0.9244	0.988981
RPL14	0.484618	0.561795	0.988981
KLF2	0.484952	-0.962883	0.988981
CCR1	0.485114	-0.965305	0.988981
TMEM18	0.486718	0.926412	0.988981
SCAF11	0.487868	-0.878928	0.988981
AAAS	0.488719	0.773293	0.988981
POLD4	0.490953	-0.884306	0.988981
SFPQ	0.490953	-0.867475	0.988981
CHMP2A	0.491116	-0.865493	0.988981
SSR1	0.492254	-0.866702	0.988981
OSBPL9	0.493372	0.947686	0.988981
U2AF1	0.493556	-0.845481	0.988981
CDK5RAP2	0.493791	0.774803	0.988981
MRFAP1	0.493993	0.760216	0.988981
RAB10	0.494045	-0.866592	0.988981
TMEM123	0.494218	0.272448	0.988981
TACO1	0.494315	0.774486	0.988981
P2RX4	0.494729	0.910311	0.988981
ANP32A	0.495348	-0.89614	0.988981
MX1	0.496001	-0.941882	0.988981
LILRA5	0.496327	-1.05165	0.988981
TRIAP1	0.496415	0.911337	0.988981
S100A10	0.496458	-0.503832	0.988981
ENY2	0.496637	0.392497	0.988981
DYM	0.496882	0.773363	0.988981
2017-09-07	0.498776	-0.916468	0.988981
SSU72	0.499103	-0.837903	0.988981
CYP1B1	0.499266	-1.17012	0.988981
NDUFB5	0.499756	-0.841994	0.988981
RNF149	0.49992	-0.894717	0.988981
MS4A7	0.500084	-1.10984	0.988981
GLRX5	0.500713	0.907132	0.988981
MIDN	0.500738	-0.911503	0.988981
GNB2	0.500901	-0.84973	0.988981
RAB7A	0.501229	-0.836858	0.988981
ANAPC11	0.50172	-0.831878	0.988981
RPL24	0.503389	0.343613	0.988981
RABAC1	0.503685	-0.889124	0.988981
BNIP3L	0.50631	-0.88153	0.988981
UBAP1	0.506683	0.936859	0.988981
ARHGDIA	0.507296	-0.844711	0.988981
DNAJB11	0.507872	0.839821	0.988981
RAPGEF6	0.507876	0.775717	0.988981
HMGN3	0.508117	-0.846896	0.988981
WAS	0.508446	-0.837541	0.988981
SF3B1	0.508939	-0.85493	0.988981
CCND3	0.509104	-0.892306	0.988981
FAM120A	0.509104	-0.882208	0.988981
UQCRFS1	0.510091	-0.828229	0.988981
REEP5	0.511573	-0.847064	0.988981
SEC23IP	0.512453	0.922439	0.988981
WIPF1	0.512561	-0.875052	0.988981
MX2	0.512726	-0.895201	0.988981
SLC39A3	0.514096	0.918032	0.988981
ERP29	0.514224	0.350418	0.988981
RNF126	0.514348	0.903056	0.988981
STK4	0.514375	-0.861786	0.988981
ARPC5L	0.514457	0.941997	0.988981
SRSF7	0.51487	-0.84902	0.988981
CSNK1A1	0.5152	-0.838231	0.988981
C7orf55	0.516027	0.939246	0.988981
ANAPC16	0.516687	-0.842928	0.988981
CTSH	0.516687	-0.833299	0.988981
SNRPF	0.517182	-0.81602	0.988981
HNRNPD	0.517513	-0.824493	0.988981
TRIM22	0.517678	-0.856596	0.988981
YY1AP1	0.517811	0.919124	0.988981
ASL	0.518333	0.933621	0.988981
EIF3A	0.518505	-0.846245	0.988981
ACAA2	0.518899	0.912003	0.988981
ATP5A1	0.52016	-0.840967	0.988981
GNAQ	0.52016	-0.867012	0.988981
PSMB7	0.520635	0.685495	0.988981
ADCK4	0.521058	0.770945	0.988981
TCEB2	0.521268	-0.857433	0.988981
CRTAP	0.522645	-0.835178	0.988981
SCO2	0.52364	-0.858382	0.988981
RPL37	0.523721	0.485459	0.988981
HERPUD1	0.523806	-0.932596	0.988981
RBMS1	0.523972	-0.864153	0.988981
TGOLN2	0.524636	-0.835569	0.988981
FCGR1A	0.525134	-0.868092	0.988981
VPS35	0.525632	-0.832509	0.988981
NCL	0.526795	-0.838182	0.988981
LTBP3	0.52686	0.770928	0.988981
IFI30	0.526961	-0.94141	0.988981
LY86	0.527127	-0.848789	0.988981
SNX10	0.52746	-0.857441	0.988981
CTSC	0.527958	-0.85128	0.988981
QKI	0.528125	-0.845588	0.988981
RP11-545E17.3	0.528645	0.765922	0.988981
WDR1	0.52879	-0.851584	0.988981
GSTO1	0.529439	0.219076	0.988981
NAGK	0.529456	-0.810372	0.988981
DDX3X	0.530288	-0.836785	0.988981
MZT1	0.530551	0.914916	0.988981
RP11-347P5.1	0.530788	-0.937237	0.988981
BSG	0.531121	-0.830788	0.988981
FUS	0.531954	-0.838791	0.988981
C6orf62	0.532454	-0.829558	0.988981
ITGAM	0.532454	-0.872565	0.988981
EI24	0.532904	0.882885	0.988981
RTN3	0.533121	-0.84537	0.988981
MT-ND6	0.533454	-1.07048	0.988981
BZW1	0.533955	-0.823986	0.988981
HSPA8	0.534023	0.746517	0.988981
RHEB	0.534181	0.707303	0.988981
COX14	0.534956	-0.778294	0.988981
RETN	0.534956	-1.0696	0.988981
AKAP13	0.535958	-0.832161	0.988981
PABPC4	0.535958	-0.844828	0.988981
DAD1	0.53696	-0.837404	0.988981
HNMT	0.537963	-0.849214	0.988981
HSBP1	0.539125	0.290782	0.988981
DUS1L	0.539508	0.932043	0.988981
PARP4	0.540474	0.907897	0.988981
RTCA	0.540856	0.901107	0.988981
BNIP2	0.541142	-0.820001	0.988981
HSPA5	0.541644	-0.889016	0.988981
KLF10	0.541979	-0.883396	0.988981
SRSF9	0.541979	-0.789505	0.988981
TSPO	0.543693	-1.0231	0.988981
TRAM1	0.543823	-0.806683	0.988981
MAP1LC3B	0.543991	-0.799875	0.988981
DNAJB6	0.544494	-0.846078	0.988981
HLA-DMB	0.544662	-0.833704	0.988981
HBB	0.544861	-0.350584	0.988981
NDUFB10	0.544923	0.645514	0.988981
COX5A	0.545494	0.385541	0.988981
CCDC94	0.54609	0.764248	0.988981
PAK2	0.546508	-0.803529	0.988981
ADAR	0.546676	-0.814777	0.988981
CSNK2B	0.547515	-0.779492	0.988981
RGS19	0.548019	-0.787627	0.988981
NAIP	0.548524	-0.82801	0.988981
TRAPPC1	0.548639	0.267918	0.988981
KLF4	0.548692	-0.846033	0.988981
H2AFJ	0.549028	-0.798037	0.988981
LSM3	0.549364	-0.785384	0.988981
ACAP2	0.550541	-0.813588	0.988981
UBE2D2	0.551383	-0.780107	0.988981
TRMT10C	0.551614	0.91559	0.988981
RBM25	0.55273	-0.794712	0.988981
PGK1	0.553293	0.106819	0.988981
IFNGR1	0.55374	-0.792285	0.988981
PPP1R18	0.55374	-0.799639	0.988981
SLC2A3	0.554414	-0.901041	0.988981
SLC11A1	0.555426	-0.833054	0.988981
NMT1	0.557704	0.788324	0.988981
NDUFA12	0.557765	0.697729	0.988981
C9orf142	0.55888	0.847466	0.988981
TNFAIP2	0.559307	-0.825055	0.988981
SLC7A7	0.559983	-0.790028	0.988981
CD97	0.560152	-0.828178	0.988981
DTX3L	0.560834	0.805685	0.988981
RWDD1	0.561504	-0.774229	0.988981
TMED10	0.562012	-0.775479	0.988981
RNF5	0.562139	0.903054	0.988981
CFLAR	0.562519	-0.805736	0.988981
SMCHD1	0.562688	-0.838581	0.988981
MOB1A	0.562958	0.228032	0.988981
PRRC2C	0.563026	-0.776541	0.988981
GADD45GIP1	0.563026	-0.753392	0.988981
CSTB	0.563366	0.107377	0.988981
XRN2	0.564042	-0.764348	0.988981
SH3KBP1	0.564042	-0.787029	0.988981
RAB11A	0.564719	-0.833614	0.988981
MDM4	0.566921	-0.83862	0.988981
ATP1B3	0.56726	-0.782718	0.988981
FMNL1	0.567429	-0.757616	0.988981
BLVRA	0.567599	-0.770081	0.988981
CD302	0.567768	-0.785166	0.988981
RPS3	0.568001	0.312897	0.988981
XBP1	0.568616	-0.955545	0.988981
ATP6V1B2	0.568616	-0.780812	0.988981
UBE2L3	0.569125	-0.752999	0.988981
GNS	0.569464	-0.796656	0.988981
MRPS23	0.569521	0.865885	0.988981
SH3GLB1	0.569973	-0.763644	0.988981
ATP6V0D1	0.570143	-0.761109	0.988981
EIF4EBP2	0.570652	-0.776327	0.988981
FERMT3	0.570992	-0.79739	0.988981
BAX	0.571501	-0.752306	0.988981
ANXA2	0.571814	-0.213309	0.988981
SP110	0.57235	-0.788222	0.988981
SNX2	0.57269	-0.760275	0.988981
RRAGA	0.572946	0.878491	0.988981
ELF1	0.574049	-0.789371	0.988981
ST13	0.574899	-0.74321	0.988981
BAZ1A	0.575409	-0.76803	0.988981
C19orf60	0.575579	-0.740324	0.988981
CREG1	0.575919	-0.754049	0.988981
TIMP2	0.575919	-0.793707	0.988981
EIF5A	0.576709	0.507122	0.988981
KHDRBS1	0.57711	-0.746519	0.988981
TXNDC17	0.577133	0.657444	0.988981
PSMB6	0.577451	-0.728459	0.988981
HLA-DQB1	0.577451	-0.967229	0.988981
SRSF11	0.578132	-0.762076	0.988981
GGCT	0.5785	0.878466	0.988981
GTF3A	0.579153	-0.760726	0.988981
RPS28	0.579196	0.409272	0.988981
TATDN1	0.580663	0.869745	0.988981
TAX1BP1	0.582391	-0.749677	0.988981
AASDHPPT	0.582563	0.891054	0.988981
CD300E	0.583073	-0.792775	0.988981
ARHGAP30	0.583585	-0.756068	0.988981
NDUFA13	0.584701	0.255759	0.988981
MRPS10	0.585318	0.873972	0.988981
TOMM20	0.585778	0.574502	0.988981
ATP5E	0.586367	-0.328899	0.988981
LYPLA2	0.586826	0.884424	0.988981
C6orf48	0.586998	-0.737278	0.988981
RAB1A	0.586998	-0.735881	0.988981
CHP1	0.588023	-0.755981	0.988981
SDHA	0.58819	0.874567	0.988981
NAAA	0.588194	-0.767271	0.988981
PDIA6	0.588365	-0.777293	0.988981
RBPJ	0.588707	-0.768648	0.988981
NDUFS8	0.589561	-0.717013	0.988981
WASF2	0.589561	-0.719132	0.988981
ROCK1	0.589561	-0.73797	0.988981
PPP1R15A	0.589561	-0.758203	0.988981
MEGF9	0.590758	-0.793885	0.988981
TGFB1	0.590929	-0.765045	0.988981
TRPT1	0.591169	0.759313	0.988981
CSK	0.591955	-0.731095	0.988981
OTUD1	0.592126	-0.84284	0.988981
PLEKHO1	0.592982	-0.745778	0.988981
IRF7	0.592982	-0.873664	0.988981
ZC3H15	0.593153	-0.727497	0.988981
MT1X	0.593353	0.886046	0.988981
PEX16	0.593678	0.875826	0.988981
OPTN	0.594046	0.744071	0.988981
GRINA	0.594523	-0.747988	0.988981
IFI44	0.595208	-0.766753	0.988981
TERF1	0.595924	0.89148	0.988981
MRPS17.1	0.596092	0.75516	0.988981
ERGIC3	0.596235	-0.708455	0.988981
SRP9	0.596407	-0.719892	0.988981
NMI	0.596407	-0.732948	0.988981
ARGLU1	0.597435	-0.736431	0.988981
EPSTI1	0.597435	-0.749252	0.988981
MAP3K7CL	0.597538	0.669563	0.988981
POLR2J	0.597949	-0.700627	0.988981
NDUFS5	0.597956	0.622597	0.988981
PFDN5	0.598256	-0.442008	0.988981
DYNC1I2	0.598635	-0.733802	0.988981
PARP14	0.598635	-0.77429	0.988981
PSMC2	0.60123	0.838497	0.988981
COX16	0.602409	-0.701307	0.988981
LRRK2	0.602924	-0.784361	0.988981
EIF2S3	0.603267	-0.751227	0.988981
RPL35A	0.603352	0.416572	0.988981
APRT	0.603603	0.231671	0.988981
PILRA	0.603782	-0.73907	0.988981
DERL2	0.603864	0.863573	0.988981
NUMB	0.604126	-0.734745	0.988981
YWHAH	0.604469	-0.79829	0.988981
MID1IP1	0.604637	0.850374	0.988981
SCLT1	0.604745	0.890442	0.988981
PSMA7	0.605147	0.54855	0.988981
TXNDC9	0.60686	0.863275	0.988981
TNRC6B	0.60739	-0.76566	0.988981
SERP1	0.607541	-0.129617	0.988981
MANF	0.607601	0.923219	0.988981
XRCC5	0.607906	-0.709435	0.988981
M6PR	0.608422	-0.703333	0.988981
FAM133B	0.608594	-0.718253	0.988981
SNRPD1	0.608766	-0.691675	0.988981
YPEL5	0.609453	-0.743234	0.988981
PCK2	0.609551	0.754389	0.988981
UBE2I	0.609625	-0.68912	0.988981
RPSA	0.609771	0.483151	0.988981
RPL13	0.609787	0.26954	0.988981
IGSF6	0.610314	-0.733916	0.988981
TCEB1	0.611346	-0.693539	0.988981
ALKBH7	0.61187	0.634174	0.988981
MYO1G	0.612034	-0.721326	0.988981
CMAS	0.612756	0.882486	0.988981
STX11	0.613584	-0.72642	0.988981
ANKRD12	0.613584	-0.735605	0.988981
DYNLRB1	0.613584	-0.701771	0.988981
VAPA	0.614108	0.586253	0.988981
SPCS3	0.614272	-0.756302	0.988981
IL17RA	0.614445	-0.740303	0.988981
TAOK3	0.615306	-0.710857	0.988981
DDX46	0.615306	-0.694534	0.988981
MFSD1	0.61565	-0.73457	0.988981
OSBPL8	0.61565	-0.736826	0.988981
RPS8	0.615878	0.417061	0.988981
PTPN2	0.615995	-0.690674	0.988981
RCSD1	0.616167	-0.720048	0.988981
XRCC1	0.616579	0.748258	0.988981
TLR2	0.617029	-0.735224	0.988981
HNRNPA0	0.617546	-0.685477	0.988981
KMT2E	0.619615	-0.709274	0.988981
PICALM	0.619615	-0.723454	0.988981
MXD1	0.619615	-0.750092	0.988981
MRPL41	0.620477	-0.681891	0.988981
TM9SF2	0.621025	0.675341	0.988981
TMEM230	0.621339	-0.671335	0.988981
RNF13	0.622202	-0.711101	0.988981
CTNNB1	0.622202	-0.737744	0.988981
SGK1	0.623238	-0.815834	0.988981
PRMT2	0.623755	-0.717408	0.988981
ATP5O	0.624219	0.200521	0.988981
FOLR3	0.624273	-0.868669	0.988981
MIF4GD	0.624391	0.878468	0.988981
LRRC25	0.624446	-0.710469	0.988981
CCT8	0.624791	-0.681915	0.988981
PPIG	0.624964	-0.703422	0.988981
MORN2	0.62499	0.756042	0.988981
JAK1	0.625136	-0.694163	0.988981
LMO4	0.625136	-0.709624	0.988981
THEMIS2	0.625309	-0.683994	0.988981
ZNF106	0.626	-0.695833	0.988981
PTBP3	0.626172	-0.703891	0.988981
AGPAT3	0.626302	0.862295	0.988981
CCDC109B	0.626691	-0.679025	0.988981
LDHB	0.626863	-0.743025	0.988981
AP2M1	0.627382	-0.690641	0.988981
BCL7B	0.627785	0.867111	0.988981
SNX3	0.627919	0.019034	0.988981
TNFRSF1A	0.628591	-0.704418	0.988981
APOL6	0.628591	-0.730607	0.988981
LCP2	0.628764	-0.691435	0.988981
CDC42EP3	0.628764	-0.752641	0.988981
GNG11	0.628936	-1.38269	0.988981
MYCBP2	0.629109	-0.699251	0.988981
ANXA11	0.629282	-0.681113	0.988981
DPYD	0.629282	-0.705354	0.988981
VDAC2	0.629628	-0.671929	0.988981
HLA-DRB1	0.629896	-1.23898	0.988981
TMEM165	0.630146	-0.669368	0.988981
CIR1	0.63019	0.7147	0.988981
FKBP5	0.630492	-0.693931	0.988981
RAB32	0.630492	-0.722513	0.988981
AMD1	0.630838	-0.707136	0.988981
PRPF38B	0.631183	-0.69661	0.988981
MAP3K13	0.631423	0.867432	0.988981
GNB1	0.631702	-0.675637	0.988981
CD47	0.631702	-0.699898	0.988981
SRI	0.631875	-0.676184	0.988981
BCLAF1	0.633258	-0.679474	0.988981
PCMT1	0.633258	-0.680471	0.988981
RAB27A	0.633604	-0.73821	0.988981
DNAJC7	0.633777	-0.661137	0.988981
ITGB1	0.634815	-0.731595	0.988981
KIF5B	0.634988	-0.684204	0.988981
MRP63	0.635161	-0.651111	0.988981
PYURF	0.635318	0.605748	0.988981
TBCA	0.635519	0.00109642	0.988981
EIF3D	0.636199	-0.669281	0.988981
CX3CR1	0.636545	-0.770206	0.988981
SHKBP1	0.636718	-0.673652	0.988981
MSRB1	0.637065	-0.714537	0.988981
SNHG8	0.637757	-0.684492	0.988981
RAB5C	0.638276	-0.649029	0.988981
RNASEH2C	0.638276	-0.666271	0.988981
C19orf25	0.638461	0.876421	0.988981
DOK2	0.638969	-0.687775	0.988981
USP15	0.639488	-0.687278	0.988981
APBB1IP	0.640181	-0.677144	0.988981
OARD1	0.640278	0.866381	0.988981
PIK3AP1	0.640354	-0.70484	0.988981
EMB	0.641046	-0.717178	0.988981
DMXL2	0.641393	-0.726785	0.988981
PTEN	0.641566	-0.676237	0.988981
TOMM22	0.641739	-0.65132	0.988981
SYNGR2	0.641912	-0.662054	0.988981
EIF3L	0.642115	0.574447	0.988981
CMIP	0.642605	-0.69337	0.988981
GSTP1	0.643125	-0.447427	0.988981
UQCRC1	0.643298	-0.649659	0.988981
PSMC4	0.643748	0.833953	0.988981
HIF1A	0.644165	-0.708906	0.988981
CELF1	0.644858	-0.6792	0.988981
SLC16A3	0.645724	-0.691576	0.988981
ALOX5AP	0.646417	-0.921159	0.988981
LMO2	0.647457	-0.670779	0.988981
DNAJC15	0.647804	-0.630803	0.988981
IKZF1	0.647804	-0.682053	0.988981
IRAK3	0.648151	-0.702882	0.988981
SRD5A3	0.648434	0.742676	0.988981
CD99	0.648625	0.51939	0.988981
MRPL54	0.648671	-0.638818	0.988981
RAB2A	0.648844	-0.645387	0.988981
CIB1	0.648844	-0.697203	0.988981
CHMP4B	0.649711	-0.652974	0.988981
LINC00657	0.649711	-0.706621	0.988981
LEPROT	0.650925	-0.683982	0.988981
C19orf38	0.651619	-0.67225	0.988981
IL8	0.651966	-0.973336	0.988981
RPL38	0.652477	-0.0866672	0.988981
C5AR1	0.652486	-0.736574	0.988981
RPS19BP1	0.65266	-0.64003	0.988981
WAC	0.65266	-0.671701	0.988981
RPL12	0.652958	0.427578	0.988981
HLA-F	0.653874	-0.663352	0.988981
RBM47	0.654048	-0.664258	0.988981
DOCK2	0.654915	-0.659265	0.988981
ZRANB1	0.655632	0.746727	0.988981
KRT10	0.656596	0.687422	0.988981
CCDC69	0.656824	-0.65713	0.988981
ENTPD6	0.656924	0.744161	0.988981
C1orf63	0.657865	-0.67923	0.988981
SELPLG	0.658039	-0.665177	0.988981
CLTC	0.658733	-0.655606	0.988981
FAM96B	0.658733	-0.623466	0.988981
ARPC3	0.65878	-0.949928	0.988981
NDFIP1	0.65908	-0.632174	0.988981
NDUFC1	0.65908	-0.627868	0.988981
VMA21	0.659601	-0.616577	0.988981
ZNF143	0.659766	0.739679	0.988981
NDUFA9	0.659825	0.822991	0.988981
STX7	0.659948	-0.648637	0.988981
TMCO1	0.660122	-0.648333	0.988981
PRPF40A	0.660295	-0.632911	0.988981
SSB	0.660469	-0.639766	0.988981
2017-09-09	0.660816	-0.634797	0.988981
LDLRAD4	0.661236	0.746176	0.988981
SNX6	0.661684	-0.631231	0.988981
NDUFA6	0.661858	-0.648403	0.988981
MGAT1	0.662379	-0.628559	0.988981
OAS2	0.662379	-0.653775	0.988981
STAT2	0.662552	-0.675076	0.988981
RASSF2	0.6629	-0.656285	0.988981
MRPS34	0.6629	-0.602879	0.988981
PDCD6	0.6629	-0.614916	0.988981
RPL37A	0.663086	-0.0135797	0.988981
C1orf86	0.663421	-0.626015	0.988981
RP11-290F20.3	0.663768	-0.703223	0.988981
NT5C	0.663802	0.86167	0.988981
IL10RA	0.663942	-0.637997	0.988981
AIMP2	0.664359	0.735993	0.988981
IFI35	0.664463	-0.631223	0.988981
XRCC6	0.66481	-0.632585	0.988981
LASP1	0.664984	-0.643923	0.988981
MKRN1	0.665505	-0.644329	0.988981
TUFM	0.665923	0.571576	0.988981
EIF3G	0.665954	0.540577	0.988981
GPR65	0.666373	-0.671424	0.988981
LUC7L3	0.666894	-0.644233	0.988981
OSTF1	0.666894	-0.644685	0.988981
RASSF3	0.666894	-0.689887	0.988981
DDX19B	0.666938	0.73463	0.988981
OGFRL1	0.66811	-0.660248	0.988981
PSMB4	0.668284	-0.610866	0.988981
DEDD2	0.668626	0.838492	0.988981
PPP2R5C	0.668978	-0.651898	0.988981
CREB5	0.668978	-0.689782	0.988981
GIMAP7	0.6695	-0.70186	0.988981
CYSTM1	0.669546	0.809647	0.988981
SPN	0.669673	-0.659202	0.988981
CDV3	0.669847	-0.621806	0.988981
YY1	0.669847	-0.626193	0.988981
PSMB10	0.670021	-0.618084	0.988981
FNBP1	0.670716	-0.634648	0.988981
MT-ATP8	0.670716	-0.818784	0.988981
FBL	0.671237	-0.60489	0.988981
NCOR1	0.671758	-0.63598	0.988981
EIF3J	0.671932	-0.62296	0.988981
TMPO	0.671932	-0.631826	0.988981
IL10RB	0.672279	-0.633727	0.988981
OSCAR	0.672453	-0.652282	0.988981
G0S2	0.672974	-1.01047	0.988981
FAH	0.673815	0.72905	0.988981
AOAH	0.673843	-0.643109	0.988981
ENSA	0.674364	-0.618914	0.988981
SYK	0.674538	-0.623389	0.988981
HEXB	0.67558	-0.606912	0.988981
CCDC88A	0.675928	-0.623495	0.988981
RPSAP58	0.676449	-0.644439	0.988981
ARHGEF40	0.676508	0.873044	0.988981
MT1F	0.676814	0.87999	0.988981
GAS2L1	0.676985	0.70388	0.988981
SRRM2	0.677144	-0.616687	0.988981
REL	0.677144	-0.632104	0.988981
MED30	0.677213	0.830378	0.988981
DGCR6L	0.677216	0.806845	0.988981
ISCU	0.677666	-0.646429	0.988981
HIATL1	0.677839	-0.638618	0.988981
EIF4EBP1	0.678187	-0.617462	0.988981
CPPED1	0.678534	-0.612044	0.988981
MYL12A	0.678602	0.329338	0.988981
CLEC2B	0.678708	-0.651221	0.988981
EEF2	0.678767	0.303007	0.988981
TCIRG1	0.679751	-0.622376	0.988981
C19orf10	0.679751	-0.65287	0.988981
H1FX	0.679925	-0.669151	0.988981
ATP6V1A	0.680967	-0.624092	0.988981
PARP9	0.681488	-0.629145	0.988981
ALDOA	0.681614	-1.05311	0.988981
MYD88	0.681662	-0.60725	0.988981
METTL7A	0.68201	-0.626043	0.988981
UBXN4	0.682357	-0.609812	0.988981
FOSB	0.682357	-0.683848	0.988981
LILRB1	0.682705	-0.632287	0.988981
BLOC1S2	0.683226	-0.607614	0.988981
HADHA	0.6834	-0.597105	0.988981
MAPK1	0.6834	-0.634935	0.988981
UQCRC2	0.683574	-0.58984	0.988981
SHOC2	0.683574	-0.639304	0.988981
TKT	0.683817	0.0387466	0.988981
LAMP2	0.684358	0.685203	0.988981
SNAP23	0.684616	-0.654896	0.988981
MATR3	0.68479	-0.611813	0.988981
ISCA1	0.685161	0.85177	0.988981
ODF3B	0.685659	-0.619705	0.988981
GTF3C6	0.685833	-0.591832	0.988981
YME1L1	0.686354	-0.602828	0.988981
IER5	0.686354	-0.672425	0.988981
LRP1	0.686528	-0.622656	0.988981
RAB11FIP1	0.687223	-0.632909	0.988981
ARF4	0.687397	-0.609206	0.988981
TMEM154	0.68757	-0.660669	0.988981
ZMAT2	0.68757	-0.598595	0.988981
CD2BP2	0.687579	0.818948	0.988981
AIMP1	0.688092	-0.601425	0.988981
LIPA	0.688265	-0.601711	0.988981
PARVG	0.688265	-0.610804	0.988981
SERPINB9	0.688265	-0.652804	0.988981
HNRNPL	0.689308	-0.627083	0.988981
WTAP	0.690177	-0.633259	0.988981
NONO	0.690524	-0.579329	0.988981
LARP1B	0.691488	0.731794	0.988981
MYL6	0.691523	-0.259346	0.988981
ADD3	0.691567	-0.632499	0.988981
ARRB1	0.692151	0.833072	0.988981
CD4	0.692262	-0.61452	0.988981
SF3B2	0.692609	-0.598069	0.988981
ARL5A	0.693323	0.625554	0.988981
GRHPR	0.693686	0.801652	0.988981
RPS13	0.694148	0.0824802	0.988981
MAP3K1	0.694173	-0.614801	0.988981
MYADM	0.694173	-0.643748	0.988981
ARID1A	0.694173	-0.622806	0.988981
MZT2B	0.694346	-0.587124	0.988981
RPL11	0.694565	0.392427	0.988981
RIN3	0.695041	-0.604013	0.988981
PCNP	0.695389	-0.60176	0.988981
TRAF3IP3	0.695562	-0.623467	0.988981
ENTPD1	0.695736	-0.622952	0.988981
IER3	0.696084	-0.699647	0.988981
ERP44	0.696431	-0.577771	0.988981
PTRHD1	0.696952	-0.580363	0.988981
PTMA	0.698221	0.42653	0.988981
GTF2I	0.698342	-0.59733	0.988981
FAM198B	0.698515	-0.642567	0.988981
UPP1	0.698515	-0.614254	0.988981
IRS2	0.698515	-0.679895	0.988981
USP3	0.698863	-0.60014	0.988981
EIF4E2	0.69921	-0.572351	0.988981
HSPA1A	0.699731	-0.620847	0.988981
ALOX5	0.700252	-0.607184	0.988981
NBPF10	0.700252	-0.603682	0.988981
MTRNR2L8	0.700425	-0.8585	0.988981
NADK	0.700599	-0.597081	0.988981
STAG2	0.700773	-0.594945	0.988981
PTPN18	0.700773	-0.614501	0.988981
PPP2CA	0.701467	-0.569064	0.988981
PMPCB	0.701778	0.822666	0.988981
DNAJC8	0.701815	-0.585201	0.988981
GPBP1	0.702336	-0.601945	0.988981
SZRD1	0.702385	0.806082	0.988981
LAMP1	0.702509	-0.594246	0.988981
PFDN4	0.702509	-0.592335	0.988981
VIM	0.70309	-0.628077	0.988981
SRSF6	0.703204	-0.636442	0.988981
QPCT	0.703204	-0.63926	0.988981
FIBP	0.703551	-0.5553	0.988981
RANBP1	0.703551	-0.576123	0.988981
SNHG9	0.703551	-0.604249	0.988981
TMEM14C	0.704072	-0.567186	0.988981
ATRX	0.704419	-0.606353	0.988981
RTF1	0.704766	-0.58108	0.988981
PA2G4	0.704766	-0.576473	0.988981
SLTM	0.704766	-0.582301	0.988981
CDKN2D	0.704766	-0.637425	0.988981
RXRA	0.705113	-0.588479	0.988981
SHISA5	0.705807	-0.581386	0.988981
LBR	0.706502	-0.618988	0.988981
SASH3	0.706675	-0.588656	0.988981
EHBP1L1	0.706675	-0.597322	0.988981
FUNDC2	0.70698	0.798028	0.988981
RAP2B	0.707022	-0.595709	0.988981
TOP1	0.707196	-0.56961	0.988981
DICER1	0.707369	-0.590481	0.988981
MRPL43	0.707485	0.787711	0.988981
NOTCH2	0.707543	-0.576933	0.988981
BST1	0.707543	-0.597231	0.988981
MPST	0.707874	0.809312	0.988981
2017-09-02	0.70789	-0.567219	0.988981
GBP2	0.708064	-0.614383	0.988981
CDA	0.708064	-0.650775	0.988981
AKR1A1	0.708237	-0.542843	0.988981
LARP7	0.708385	0.685764	0.988981
PFN1	0.709272	0.361943	0.988981
TANK	0.709625	-0.578121	0.988981
CCNG1	0.709903	0.833517	0.988981
HNRNPH3	0.709972	-0.56872	0.988981
PTP4A1	0.710492	-0.581426	0.988981
GGNBP2	0.710839	-0.583161	0.988981
PAK1	0.710839	-0.555259	0.988981
TRA2A	0.710839	-0.602729	0.988981
MIS18BP1	0.71136	-0.587697	0.988981
C19orf24	0.71188	-0.551401	0.988981
TWF2	0.71188	-0.543744	0.988981
MLF2	0.712473	0.780203	0.988981
ARF5	0.712921	-0.560533	0.988981
PLXDC2	0.712921	-0.598993	0.988981
EMC4	0.713309	0.800881	0.988981
KIAA0930	0.713441	-0.581806	0.988981
BIN2	0.713441	-0.605925	0.988981
TRMT1	0.713614	-0.573646	0.988981
MLST8	0.713803	0.72903	0.988981
NHP2	0.714308	-0.557003	0.988981
IDH3G	0.714655	-0.539965	0.988981
MRPS6	0.714655	-0.552056	0.988981
CHMP3	0.714828	-0.575973	0.988981
ADRBK1	0.715001	-0.577384	0.988981
EIF2AK2	0.715175	-0.58019	0.988981
PDAP1	0.715308	0.77773	0.988981
TBXAS1	0.715522	-0.566677	0.988981
NUDT16	0.715695	-0.553002	0.988981
BTF3L4	0.715695	-0.559767	0.988981
FLOT1	0.715868	-0.560089	0.988981
SP100	0.716185	0.626757	0.988981
MAT2A	0.716215	-0.577925	0.988981
SSH2	0.716562	-0.577113	0.988981
RPL15	0.716612	0.350848	0.988981
SMS	0.717082	-0.54752	0.988981
SQRDL	0.717082	-0.563359	0.988981
FLI1	0.717082	-0.570014	0.988981
MBD2	0.717775	-0.572521	0.988981
NKG7	0.717775	-1.52724	0.988981
CCDC12	0.717948	-0.542276	0.988981
BUD31	0.717948	-0.55765	0.988981
PHIP	0.717948	-0.572599	0.988981
TAF9	0.718295	-0.556758	0.988981
SYNCRIP	0.718641	-0.550787	0.988981
LPXN	0.718641	-0.552176	0.988981
CCNDBP1	0.718814	-0.579302	0.988981
AZI2	0.718988	-0.579447	0.988981
SCIMP	0.719681	-0.559125	0.988981
BACH1	0.720374	-0.584405	0.988981
TCEA1	0.720547	-0.551714	0.988981
KLF13	0.721066	-0.554151	0.988981
TERF2IP	0.72124	-0.569235	0.988981
YWHAG	0.721413	-0.543018	0.988981
GABARAP	0.721413	-0.543124	0.988981
NAPRT1	0.721932	-0.557679	0.988981
HSD17B10	0.721932	-0.522865	0.988981
WNK1	0.722106	-0.558344	0.988981
G6PD	0.722106	-0.5713	0.988981
C1QBP	0.722452	-0.542873	0.988981
RALY	0.723664	-0.539487	0.988981
PSMD7	0.72401	-0.539639	0.988981
LILRB4	0.724529	-0.546435	0.988981
STX8	0.724701	0.806796	0.988981
KIAA1033	0.724702	-0.579638	0.988981
GPCPD1	0.724876	-0.583329	0.988981
STX10	0.725395	-0.532169	0.988981
DDX18	0.725395	-0.549864	0.988981
NACC1	0.725608	0.734944	0.988981
FYN	0.726433	-0.582235	0.988981
MED28	0.726606	-0.543191	0.988981
PPP1R12A	0.726779	-0.556021	0.988981
RPS4X	0.726791	0.308459	0.988981
CKAP4	0.72723	0.714607	0.988981
APOL3	0.727233	0.828859	0.988981
NDUFS4	0.727471	-0.523212	0.988981
CITED2	0.728163	-0.599701	0.988981
RNPS1	0.728682	-0.54005	0.988981
FAM49A	0.728682	-0.55208	0.988981
ARID4B	0.728682	-0.557502	0.988981
HP1BP3	0.728855	-0.557319	0.988981
ERICH1	0.728855	-0.554954	0.988981
CD86	0.729028	-0.540721	0.988981
TAP1	0.729374	-0.566904	0.988981
C1orf56	0.729374	-0.761687	0.988981
CDC37	0.729719	-0.5321	0.988981
JMJD1C	0.729719	-0.567525	0.988981
MARCKS	0.73006	0.512521	0.988981
RBM8A	0.730508	0.552099	0.988981
CMPK1	0.73093	-0.553183	0.988981
UTRN	0.73093	-0.578919	0.988981
TNFAIP3	0.73093	-0.610287	0.988981
LYSMD2	0.731102	-0.535407	0.988981
VTI1B	0.731275	-0.532663	0.988981
PSMG1	0.731413	0.717725	0.988981
RER1	0.731794	-0.5315	0.988981
EIF6	0.732312	-0.526499	0.988981
EIF4H	0.732658	-0.529325	0.988981
PPCS	0.732658	-0.542236	0.988981
PPP1R2	0.733003	-0.54034	0.988981
IL2RG	0.733248	0.861695	0.988981
SERINC1	0.733349	-0.550154	0.988981
ACSL1	0.733867	-0.608714	0.988981
PDCD6IP	0.734558	-0.543819	0.988981
MOB3A	0.734731	-0.551321	0.988981
BAG1	0.735076	-0.511574	0.988981
GIMAP1	0.735421	-0.545733	0.988981
APOBEC3C	0.736112	-0.617196	0.988981
SDF2L1	0.736537	0.752535	0.988981
OAZ2	0.73663	-0.524227	0.988981
DUSP2	0.736803	-0.651317	0.988981
NDUFB3	0.736946	0.506092	0.988981
ATP2B1	0.737148	-0.564111	0.988981
RPN2	0.737644	0.619678	0.988981
COPA	0.737838	-0.539829	0.988981
HNRNPH2	0.738011	-0.544866	0.988981
TRIB1	0.738011	-0.576891	0.988981
CD46	0.738356	-0.554672	0.988981
DRAM2	0.738701	-0.534531	0.988981
BRD2	0.738873	-0.527202	0.988981
CXCR4	0.739046	-0.639066	0.988981
KDELR2	0.739071	0.623661	0.988981
CLEC4E	0.739391	-0.618197	0.988981
SAMD9L	0.739563	-0.558473	0.988981
TRIP12	0.740253	-0.526618	0.988981
MGEA5	0.740426	-0.547398	0.988981
ZNF385A	0.740598	-0.529856	0.988981
UBE2K	0.741805	-0.52998	0.988981
DHRS7	0.741977	-0.554171	0.988981
SRP19	0.741977	-0.508303	0.988981
HBA1	0.742539	-0.105447	0.988981
RPS15	0.74314	0.325582	0.988981
BLOC1S6	0.743184	-0.534296	0.988981
GAS7	0.743528	-0.554764	0.988981
MAD2L2	0.743955	0.793369	0.988981
F13A1	0.744045	-0.626121	0.988981
PTPN12	0.744218	-0.541419	0.988981
LRPAP1	0.74439	-0.520126	0.988981
FOSL2	0.744734	-0.567569	0.988981
DHRS4L2	0.744907	-0.501315	0.988981
LAT2	0.745595	-0.548737	0.988981
TES	0.745768	-0.530367	0.988981
LEPROTL1	0.74594	-0.511319	0.988981
ADPGK	0.74594	-0.52547	0.988981
FAM168B	0.746106	0.717796	0.988981
OS9	0.746284	-0.518736	0.988981
GYG1	0.7468	-0.529558	0.988981
MPLKIP	0.7468	-0.509406	0.988981
MAP3K2	0.746973	-0.533612	0.988981
SPTLC2	0.747489	-0.524835	0.988981
UPF2	0.748005	-0.534154	0.988981
ADAM10	0.748005	-0.537279	0.988981
ERBB2IP	0.748521	-0.53716	0.988981
HM13	0.748521	-0.506641	0.988981
C9orf89	0.748521	-0.581749	0.988981
TRAPPC2L	0.748693	-0.508827	0.988981
IQGAP2	0.748693	-0.531083	0.988981
TLR4	0.749037	-0.561231	0.988981
PRAM1	0.749381	-0.548694	0.988981
AKAP9	0.749553	-0.534755	0.988981
ADCY7	0.749725	-0.530686	0.988981
IDS	0.750413	-0.54159	0.988981
RBP7	0.750413	-0.635478	0.988981
VIMP	0.750757	-0.575427	0.988981
MAP2K3	0.750929	-0.52389	0.988981
NR3C1	0.751273	-0.527546	0.988981
PHB2	0.751273	-0.484821	0.988981
POLR2I	0.751273	-0.507364	0.988981
PDCD10	0.751788	-0.550521	0.988981
RSRC2	0.752304	-0.519173	0.988981
CANX	0.752323	0.48344	0.988981
SULF2	0.752475	-0.516263	0.988981
RBBP4	0.753163	-0.518416	0.988981
FUOM	0.753241	0.773286	0.988981
POLR2G	0.753506	-0.516371	0.988981
PPP3CA	0.753678	-0.552392	0.988981
SEC14L1	0.75385	-0.527542	0.988981
SORL1	0.75385	-0.561837	0.988981
GIMAP2	0.754021	-0.522145	0.988981
CYTIP	0.754021	-0.515933	0.988981
MAT2B	0.754193	-0.516207	0.988981
MGST2	0.754193	-0.506152	0.988981
RNF145	0.754365	-0.506837	0.988981
PHF11	0.755051	-0.491636	0.988981
C16orf13	0.755395	-0.489312	0.988981
PSMC5	0.755395	-0.498794	0.988981
CARHSP1	0.75547	0.810151	0.988981
WIPI2	0.755915	0.784366	0.988981
HNRNPUL1	0.756424	-0.495756	0.988981
MTHFD2	0.756424	-0.505343	0.988981
CES1	0.756516	0.781089	0.988981
PJA2	0.756939	-0.51198	0.988981
GOSR2	0.757208	0.713071	0.988981
C11orf48	0.757282	-0.494422	0.988981
PLD3	0.757625	-0.501991	0.988981
GAPT	0.757625	-0.545429	0.988981
TBCB	0.757796	-0.502834	0.988981
ZDHHC12	0.757968	0.748001	0.988981
CUX1	0.758311	-0.524092	0.988981
ADIPOR1	0.758996	-0.518563	0.988981
HMHA1	0.759511	-0.515421	0.988981
EZR	0.759682	-0.520833	0.988981
ETHE1	0.759682	-0.489779	0.988981
SCFD1	0.76002	0.781047	0.988981
CD33	0.760539	-0.507994	0.988981
THRAP3	0.760539	-0.491267	0.988981
DOCK8	0.761104	0.579677	0.988981
ZBTB7A	0.761737	-0.506796	0.988981
DDX24	0.761737	-0.5086	0.988981
MAPK14	0.76208	-0.537238	0.988981
IFRD1	0.76208	-0.545844	0.988981
NAPA	0.762251	-0.493239	0.988981
PRNP	0.762251	-0.503246	0.988981
DPP7	0.762422	-0.481839	0.988981
CMC2	0.76255	0.789073	0.988981
DUSP23	0.762936	-0.487263	0.988981
RPL10A	0.763078	-0.392404	0.988981
AUP1	0.763107	-0.474913	0.988981
CMTM3	0.763278	-0.512303	0.988981
STRAP	0.763449	-0.482601	0.988981
RB1	0.763449	-0.494075	0.988981
UBE2F	0.76362	-0.491923	0.988981
HEBP2	0.763791	-0.490854	0.988981
G3BP2	0.763962	-0.509375	0.988981
TMEM205	0.764475	-0.490694	0.988981
MAP2K1	0.764646	-0.480068	0.988981
MAF1	0.764646	-0.487968	0.988981
PUM1	0.765159	-0.505212	0.988981
KRAS	0.76533	-0.491436	0.988981
FES	0.76533	-0.507649	0.988981
PTBP1	0.765501	-0.496394	0.988981
IK	0.766014	-0.492389	0.988981
DAPP1	0.766014	-0.545505	0.988981
C20orf27	0.766185	-0.464915	0.988981
PLEKHB2	0.766527	-0.486117	0.988981
JOSD2	0.766868	-0.483731	0.988981
SH2B3	0.766868	-0.495986	0.988981
SRP72	0.767381	-0.480994	0.988981
SH3BP2	0.767381	-0.495409	0.988981
LACTB	0.767381	-0.499164	0.988981
CNOT7	0.767552	-0.480019	0.988981
KPNB1	0.767722	-0.485949	0.988981
MVP	0.767893	-0.484244	0.988981
SLC25A37	0.768064	-0.542286	0.988981
TIMM10	0.768235	-0.478065	0.988981
PRCP	0.768405	-0.483176	0.988981
ATP1A1	0.768747	-0.477744	0.988981
NUCKS1	0.768747	-0.491717	0.988981
FAR1	0.768747	-0.50938	0.988981
HIPK3	0.768747	-0.511373	0.988981
AGPAT2	0.768781	0.752687	0.988981
C9orf72	0.768918	-0.504304	0.988981
LPAR6	0.768918	-0.521067	0.988981
NUDT3	0.769088	-0.486837	0.988981
ZC3HAV1	0.76943	-0.501055	0.988981
VCL	0.76943	-0.548092	0.988981
TREM1	0.7696	-0.523314	0.988981
ACP1	0.769771	-0.482353	0.988981
PEX26	0.769959	0.712136	0.988981
APH1A	0.770283	-0.466412	0.988981
HIGD1A	0.770453	-0.49203	0.988981
MMADHC	0.770453	-0.483657	0.988981
CARD8	0.770453	-0.49568	0.988981
NFE2L2	0.770453	-0.498794	0.988981
RNMT	0.770453	-0.507194	0.988981
SS18L2	0.770624	-0.472292	0.988981
TRIM38	0.770794	-0.505127	0.988981
AKIRIN2	0.771135	-0.494992	0.988981
RPS6	0.771618	0.189299	0.988981
RASSF5	0.771647	-0.511066	0.988981
PRPF4B	0.771817	-0.494403	0.988981
IRF8	0.771817	-0.657767	0.988981
AHR	0.771817	-0.513652	0.988981
EIF4B	0.771957	0.535453	0.988981
TMEM33	0.771988	-0.488471	0.988981
ATRAID	0.772158	-0.468039	0.988981
CLK1	0.772329	-0.493411	0.988981
RPL32	0.772787	0.00519634	0.988981
CALCOCO2	0.77284	-0.479175	0.988981
RHOA	0.772918	-0.582857	0.988981
ARF3	0.77301	-0.466692	0.988981
CYTH1	0.773521	-0.501165	0.988981
U2SURP	0.773862	-0.490234	0.988981
SNX27	0.773862	-0.495986	0.988981
CMTM7	0.774203	-0.475389	0.988981
FAM204A	0.774203	-0.47466	0.988981
HELZ	0.774543	-0.501313	0.988981
P2RY13	0.774713	-0.509333	0.988981
PNN	0.774884	-0.48391	0.988981
TNFRSF14	0.775394	-0.476925	0.988981
NT5C3A	0.775394	-0.641154	0.988981
DVL3	0.775735	0.721761	0.988981
CBX6	0.775905	-0.488431	0.988981
RHOQ	0.775905	-0.488975	0.988981
TACC1	0.776075	-0.471862	0.988981
MED13L	0.776245	-0.48605	0.988981
[truncated: 1,377 more rows]

## Sheet: Table S3
Supplementary Table 3: Marker genes to define non-CTC clusters
Patient	Cluster	Marker gene	AUC	Average difference
Patient 1	Monocytes	S100A9	0.886	1.38678
		LYZ	0.877	1.13571
		RP11-1143G9.4	0.874	1.23675
		S100A8	0.869	1.34148
		VCAN	0.843	1.14945
		FOS	0.828	0.813726
		S100A12	0.824	1.32043
		MNDA	0.778	0.844018
		EGR1	0.759	0.75223
		CD14	0.754	0.937279
		CSTA	0.752	0.739008
		DUSP1	0.75	0.632233
		NEAT1	0.75	0.589559
		TYMP	0.748	0.638871
		GAPDH	0.747	0.509465
		TSPO	0.737	0.653856
		CCL5	0.267	-2.41913
		CTSS	0.719	0.522733
		FCN1	0.716	0.558371
		MCL1	0.715	0.628618
		S100A6	0.713	0.400002
		MYL12A	0.288	-0.778393
		IER2	0.71	0.599334
		NAMPT	0.706	0.617933
		MS4A6A	0.704	0.678217
	NK cells	NKG7	0.999	3.57662
		CCL5	0.977	2.89084
		GNLY	0.953	3.73416
		IL32	0.94	2.75838
		CD3D	0.929	2.56544
		CST7	0.929	2.35448
		GZMH	0.928	2.58126
		PTPRCAP	0.923	2.28796
		GZMA	0.909	2.47627
		CD52	0.895	1.3292
		CD2	0.887	2.21667
		FGFBP2	0.882	2.40323
		GZMB	0.838	1.89229
		KLRD1	0.805	1.92507
		RARRES3	0.804	1.40244
		CCL4	0.788	1.7455
		CD3E	0.783	1.66656
		PRF1	0.781	1.5762
		AC092580.4	0.774	1.65929
		C12orf75	0.767	1.21397
		CD3G	0.765	1.57216
		CD8A	0.761	1.587
		CTSW	0.76	1.47817
		LCK	0.754	1.45063
		HOPX	0.743	1.50608
		GZMM	0.735	1.43756
		CD8B	0.723	1.39218
		LYAR	0.717	1.14829
		EVL	0.715	1.19321
		KLRG1	0.704	1.44014
	Red blood cells (RBC)	HBA1	0.999	5.57752
		HBB	0.991	5.62258
		HBD	0.988	3.83228
		HBA2	0.982	5.36541
		AHSP	0.964	2.8445
		SNCA	0.958	2.0385
		SLC25A37	0.943	1.78074
		UBB	0.931	2.1656
		HBM	0.904	2.77011
		ALAS2	0.868	1.91186
		CA1	0.832	2.36443
		IFI27	0.832	1.39218
		BPGM	0.83	1.47174
		GYPC	0.793	1.181
		BNIP3L	0.784	0.917488
		SLC25A39	0.779	1.26466
		DCAF12	0.745	0.886758
		DAZAP2	0.263	-0.708471
		MKRN1	0.73	0.822328
		TCEB2	0.271	-0.635716
		CDC42	0.274	-0.706109
		HEMGN	0.722	1.157
		FAM46C	0.72	0.754796
		NFKBIZ	0.283	-0.671426
		GMPR	0.713	0.605076
		C19orf43	0.291	-0.660301
		FAM210B	0.707	0.685048
		CTSD	0.298	-0.716448
		SELENBP1	0.702	0.759596
		OST4	0.3	-0.722164
	Plasmacytoid Dendritic cells	IGJ	0.993	2.4698
		IRF8	0.973	2.21371
		GZMB	0.968	2.975
		SEC61B	0.957	1.4955
		C12orf75	0.945	1.87681
		CCDC50	0.944	2.00471
		TCF4	0.941	2.14805
		LILRA4	0.929	2.15057
		ITM2C	0.923	2.08537
		IRF7	0.92	1.75802
		TCL1A	0.916	2.81203
		ALOX5AP	0.91	1.68026
		UGCG	0.9	1.7414
		PLD4	0.89	1.79968
		BCL11A	0.888	1.6752
		PPP1R14B	0.883	1.72135
		MZB1	0.877	1.83221
		TXN	0.877	1.55259
		SERPINF1	0.87	1.70069
		CLIC3	0.863	1.91271
		TSPAN13	0.854	1.61957
		LTB	0.846	1.95739
		VIMP	0.84	1.29039
		SPIB	0.837	1.62023
		SMPD3	0.813	1.34769
		LRRC26	0.797	1.45936
		OFD1	0.792	1.44714
		PTPRS	0.788	1.65701
		SOX4	0.777	1.34307
		SCT	0.768	1.29874
Patient 2	Monocytes	S100A9	0.886	1.43577
		LYZ	0.881	1.3395
		S100A8	0.879	1.43792
		S100A6	0.877	1.138
		TYROBP	0.865	1.10704
		MNDA	0.858	1.25086
		VCAN	0.857	1.24107
		CTSS	0.854	1.07311
		FCN1	0.851	1.22772
		AIF1	0.846	1.13077
		S100A4	0.844	1.08549
		NEAT1	0.843	0.99171
		CSTA	0.839	1.21098
		S100A11	0.837	0.998725
		S100A12	0.836	1.36278
		FOS	0.829	1.14762
		RP11-1143G9.4	0.826	1.16126
		CD14	0.819	1.17238
		CST3	0.819	0.962885
		TYMP	0.818	1.04236
		LGALS1	0.818	0.961076
		TSPO	0.816	0.979296
		LST1	0.814	0.970289
		SERPINA1	0.802	1.0277
		CFD	0.788	1.06582
		DUSP1	0.782	0.926179
		MS4A6A	0.78	1.00514
		FGL2	0.741	0.947981
		PLBD1	0.737	0.969118
		FOLR3	0.707	0.917913
	NK cells	NKG7	0.999	3.59524
		GNLY	0.995	4.40289
		GZMA	0.975	3.08896
		CST7	0.946	2.86273
		PRF1	0.943	3.02408
		CCL5	0.932	2.9728
		GZMB	0.926	2.17172
		CTSW	0.916	2.50548
		KLRD1	0.902	2.43723
		GZMH	0.896	2.54847
		FGFBP2	0.884	2.74277
		CMC1	0.875	2.46549
		KLRF1	0.866	2.28724
		PTPRCAP	0.856	1.50448
		CD7	0.842	2.22966
		HOPX	0.833	1.90807
		FCGR3A	0.829	2.17774
		SPON2	0.819	2.36625
		CLIC3	0.819	2.12863
		RARRES3	0.81	1.68028
		CD247	0.777	1.97752
		IL32	0.768	1.82011
		ID2	0.767	1.35333
		EVL	0.761	1.43021
		KLRB1	0.756	2.11144
		IFITM1	0.753	1.62605
		MYOM2	0.748	2.0191
		CCL4	0.74	1.83251
		GZMM	0.723	1.55401
		IL2RG	0.718	1.26896
	Red blood cells (RBC)	HBA1	0.997	4.50039
		HBA2	0.997	4.29165
		HBB	0.995	4.20491
		HBD	0.973	4.39682
		AHSP	0.973	3.4407
		ALAS2	0.936	2.34497
		SNCA	0.912	1.9967
		CA1	0.886	3.33362
		UBB	0.871	1.55173
		HBM	0.859	3.50983
		MT-CO2	0.157	-0.736992
		MT-ATP6	0.164	-0.734319
		PABPC1	0.183	-0.699633
		MT-CYB	0.186	-0.600931
		SLC25A37	0.811	1.55806
		OAZ1	0.23	-0.649919
		EIF1	0.242	-0.566024
		HEMGN	0.756	1.84157
		GYPC	0.753	1.32036
		SLC25A39	0.747	1.2792
		BTF3	0.26	-0.708262
		FBXO7	0.731	1.12533
		SUB1	0.269	-0.735873
		BPGM	0.725	1.21509
		MKRN1	0.722	0.987978
		ITM2B	0.289	-0.714627
		LSP1	0.294	-0.48346
		SUMO2	0.294	-0.67242
		UQCR11.1	0.296	-0.567444
		EIF4A1	0.3	-0.681125
	B cells	HLA-DRA	0.97	1.8557
		CD74	0.962	1.80804
		HLA-DPB1	0.96	1.98585
		CD79A	0.947	2.46928
		HLA-DPA1	0.947	1.90049
		HLA-DQA1	0.937	2.17556
		HLA-DRB1	0.933	1.55531
		MS4A1	0.915	2.44557
		CD37	0.914	1.42556
		CD52	0.912	1.3182
		HLA-DQB1	0.895	1.99331
		RPS25	0.86	0.716512
		CD79B	0.856	1.99966
		RPS5	0.844	0.848487
		LTB	0.836	2.04472
		PTPRCAP	0.836	1.336
		RPL3	0.835	0.68227
		RPL10A	0.824	0.685811
		RPSA	0.806	0.815438
		RPL18	0.784	0.540819
		RPS21	0.782	0.57261
		RPL14	0.778	0.585171
		BANK1	0.768	1.52928
		RPL5	0.753	0.564863
		RPS7	0.752	0.471419
		BTG1	0.742	0.903852
		NPM1	0.725	0.704582
		HLA-DRB5	0.723	0.926195
		EEF1B2	0.718	0.624179
		HLA-DMA	0.717	0.937653
	T cells	HNRNPA1	0.957	1.33932
		RPLP0	0.957	1.16541
		RPL3	0.943	1.09684
		RPL5	0.939	1.06356
		NPM1	0.917	1.4452
		RPL10A	0.906	0.91505
		EIF3E	0.896	1.04549
		RPSA	0.888	0.909825
		HSP90AB1	0.877	1.35749
		KIAA0125	0.872	1.82702
		EEF2	0.863	0.955676
		ZFAS1	0.847	0.994497
		SPINK2	0.841	1.94322
		LDHB	0.841	1.22282
		STMN1	0.835	1.24984
		ANP32B	0.833	0.935509
		SNHG7	0.825	0.999869
		SNHG8	0.822	1.01643
		C6orf48	0.819	0.917203
		SOX4	0.811	1.07972
		IMPDH2	0.808	0.94345
		RP11-620J15.3	0.8	1.36819
		EBPL	0.799	0.916899
		CYTL1	0.792	1.17933
		HMGA1	0.787	0.964696
		PRSS57	0.786	1.3729
		CDK6	0.775	1.00534
		ANKRD28	0.762	0.999779
		EGFL7	0.76	1.04107
		HOPX	0.752	1.36636
	Plasmacytoid Dendritic cells	IRF8	0.986	2.34972
		GZMB	0.985	2.81867
		IRF7	0.985	2.58883
		PLD4	0.98	2.38211
		LILRA4	0.966	2.4126
		ALOX5AP	0.961	1.84926
		C12orf75	0.938	1.98949
		TCF4	0.935	1.99611
		ITM2C	0.934	1.95819
		CCDC50	0.931	1.84528
		TSPAN13	0.919	1.95742
		SERPINF1	0.909	1.87848
		HERPUD1	0.883	1.43363
		STMN1	0.88	1.64207
		UGCG	0.874	1.72006
		RNASE6	0.874	1.34696
		CLIC3	0.872	1.63613
		PTPRS	0.861	2.21294
		CYB561A3	0.854	1.42648
		TPM2	0.852	1.75991
		SPIB	0.851	1.58488
		BCL11A	0.847	1.46912
		IL3RA	0.846	1.59755
		APP	0.843	1.37555
		PPP1R14B	0.838	1.48881
		LRRC26	0.828	1.564
		SMPD3	0.828	1.4808
		LINC00996	0.813	1.47468
		SCT	0.763	1.53813
		TCL1A	0.741	1.70573
